# Supplementary material for: Community-based prevalence and associated factors of sarcopenia in the Vietnamese elderly
Source: Sci Rep. 2024 Jan 2;14:17. doi: 10.1038/s41598-023-50979-4 (PMC10761948; doi:10.1038/s41598-023-50979-4)
Supplement: Supplementary file 1 — Supplementary Information. [file 41598_2023_50979_MOESM1_ESM.xlsx]

## Sheet: Sheet1
Community-based prevalence and associated factors of sarcopenia in the Vietnamese eldely
											Pham Thi Lan Anh1, Nguyen Thanh Binh2,*, Huynh Tieu Dao3, Nguyen Le Thi Binh Minh3, Tran Nhat Phuong Anh3,4, Vo Van Tam1, Bui Thi Hy Han3, Thai Thanh Truc3
	* Corresponding author: Nguyen Thanh Binh
		Department of Medicine and Pharmacy, Tra Vinh University, 126 Nguyen Thien Thanh Street, Ward 5, Tra Vinh City, Tra Vinh Province, Vietnam
		Email: ntbinh@tvu.edu.vn. Phone: 0907868999. OCID: 0000-0002-5925-5273.
ID	Height	Weight	BMI	age	sex	ethnic	Live_with	low_economic	smoke	alcohol	drug	Hospitalization	Falls	Polypharmacy	Total_NMA	Frailty	Multiple_ comorbidity	agegr	edu_level	Employment	status_economic	Malnutrition_MNA	BMI_grp	Sarcopenia
102	148.5	52.9	24	70	Female	KINH	Alone	No	No	No	0	No	No	No	27.5	Normal	0	70-79	< high school	No	No poor	normal	>= 23	Yes
66	147	45.1	20.9	65	Female	KINH	With relative	No	No	No	1	No	No	No	24.5	Pre-frailty	0	60-69	< high school	No	No poor	normal	18.5 - <23	Yes
176	152	48.8	21.1	61	Female	Others	With relative	No	No	No	4	No	No	No	26.5	Pre-frailty	0	60-69	< high school	Yes	No poor	normal	18.5 - <23	No
602	160	47.8	18.7	60	Female	KINH	With relative	No	No	No	1	No	No	No	22.5	Pre-frailty	>=2	60-69	>= high school	No	No poor	at risk of malnutrition	18.5 - <23	No
185	160	66.6	26	65	Female	Others	With relative	No	No	No	0	No	No	No	28	Normal	0	60-69	< high school	No	No poor	normal	>= 23	No
473	149	69.8	31.4	69	Female	KINH	With relative	No	No	No	5	No	No	No	24.5	Frailty	0	60-69	< high school	No	No poor	normal	>= 23	No
517	149	48.3	21.8	71	Female	KINH	With relative	No	No	No	2	No	No	No	21.5	Normal	0	70-79	< high school	No	No poor	at risk of malnutrition	18.5 - <23	Yes
267	155	64.5	26.8	60	Female	Others	With relative	No	No	No	2	No	No	No	28.5	Normal	>=2	60-69	< high school	No	No poor	normal	>= 23	No
401	155	47.2	19.6	63	Female	KINH	With relative	No	No	No	3	No	No	No	26	Pre-frailty	0	60-69	>= high school	Yes	No poor	normal	18.5 - <23	Yes
276	153	73.1	31.2	60	Female	KINH	With relative	No	No	No	5	No	No	No	27.5	Pre-frailty	0	60-69	< high school	No	No poor	normal	>= 23	No
373	149	47.9	21.6	72	Female	KINH	With relative	No	No	No	3	No	No	No	21	Pre-frailty	>=2	70-79	< high school	No	No poor	at risk of malnutrition	18.5 - <23	Yes
164	154	56.3	23.7	80	Female	KINH	With relative	No	No	No	3	Yes	No	No	24	Normal	>=2	>=80	< high school	No	No poor	normal	>= 23	Yes
436	150	51.5	22.9	72	Female	KINH	With relative	No	No	No	2	No	Yes	No	23	Pre-frailty	>=2	70-79	< high school	No	No poor	at risk of malnutrition	18.5 - <23	Yes
279	157	64.6	26.2	60	Female	KINH	With relative	No	No	No	4	No	No	No	24.5	Normal	0	60-69	< high school	No	No poor	normal	>= 23	No
396	153	63.9	27.3	75	Female	KINH	With relative	No	No	No	2	No	No	No	23	Pre-frailty	0	70-79	< high school	No	No poor	at risk of malnutrition	>= 23	No
365	150	54.7	24.3	66	Female	KINH	With relative	No	No	No	2	Yes	No	No	23	Pre-frailty	0	60-69	< high school	No	No poor	at risk of malnutrition	>= 23	Yes
456	163	49	18.4	63	Female	KINH	With relative	No	No	No	2	No	Yes	No	21	Pre-frailty	>=2	60-69	>= high school	No	No poor	at risk of malnutrition	< 18.5	Yes
295	147	56.9	26.3	65	Female	KINH	With relative	No	No	No	6	No	No	Yes ( > 5 genres)	22	Pre-frailty	>=2	60-69	< high school	No	No poor	at risk of malnutrition	>= 23	No
285	149	65.6	29.5	60	Female	KINH	With relative	Yes	No	No	5	No	No	No	25.5	Normal	0	60-69	< high school	No	Poor	normal	>= 23	No
286	149	55.1	24.8	62	Female	Others	With relative	No	No	No	2	No	No	No	24	Frailty	0	60-69	< high school	No	No poor	normal	>= 23	Yes
443	152	43.8	19	69	Female	Others	Alone	No	No	No	4	Yes	Yes	No	21.5	Frailty	0	60-69	< high school	No	No poor	at risk of malnutrition	18.5 - <23	Yes
2	154.5	71.2	29.8	61	Female	KINH	With relative	No	No	No	3	Yes	No	No	24	Pre-frailty	>=2	60-69	< high school	Yes	No poor	normal	>= 23	No
454	159	54.1	21.4	66	Female	KINH	With relative	Yes	No	No	3	No	No	No	22	Pre-frailty	>=2	60-69	< high school	No	Poor	at risk of malnutrition	18.5 - <23	No
290	155	57.3	23.9	68	Female	KINH	With relative	No	No	No	1	No	No	No	23.5	Pre-frailty	0	60-69	< high school	No	No poor	at risk of malnutrition	>= 23	No
431	152	52.2	22.6	70	Female	KINH	With relative	No	No	No	2	Yes	No	No	25.5	Pre-frailty	0	70-79	< high school	No	No poor	normal	18.5 - <23	Yes
116	159.6	81.7	32.1	69	Female	KINH	With relative	No	No	No	6	Yes	No	Yes ( > 5 genres)	27	Normal	0	60-69	< high school	No	No poor	normal	>= 23	No
509	159	77.2	30.5	66	Female	KINH	With relative	No	No	No	6	No	No	Yes ( > 5 genres)	24	Pre-frailty	>=2	60-69	< high school	No	No poor	normal	>= 23	No
124	151	47.4	20.8	64	Female	Others	With relative	No	No	No	0	No	No	No	26.5	Pre-frailty	0	60-69	< high school	No	No poor	normal	18.5 - <23	No
374	151	50.8	22.3	78	Female	KINH	With relative	No	No	No	2	No	No	No	22	Pre-frailty	0	70-79	< high school	No	No poor	at risk of malnutrition	18.5 - <23	Yes
624	149	64.2	28.9	72	Female	KINH	With relative	No	No	No	6	No	No	Yes ( > 5 genres)	23.5	Pre-frailty	>=2	70-79	< high school	No	No poor	at risk of malnutrition	>= 23	No
309	154	52.8	22.3	68	Female	KINH	With relative	No	No	No	2	Yes	No	No	28	Normal	0	60-69	>= high school	No	No poor	normal	18.5 - <23	No
447	156	51.4	21.1	76	Female	KINH	With relative	No	No	No	4	Yes	Yes	No	22	Normal	0	70-79	>= high school	Yes	No poor	at risk of malnutrition	18.5 - <23	No
435	157	61	24.7	61	Female	KINH	With relative	No	No	No	1	No	No	No	20.5	Pre-frailty	0	60-69	< high school	No	No poor	at risk of malnutrition	>= 23	No
362	150	49.2	21.9	70	Female	KINH	With relative	No	No	No	3	No	No	No	24	Pre-frailty	>=2	70-79	>= high school	Yes	No poor	normal	18.5 - <23	Yes
211	149	52.6	23.7	81	Female	KINH	With relative	No	No	No	6	No	No	Yes ( > 5 genres)	23	Normal	>=2	>=80	< high school	No	No poor	at risk of malnutrition	>= 23	No
74	154	51.7	21.8	77	Female	KINH	With relative	No	No	No	10	No	No	Yes ( > 5 genres)	25.5	Normal	0	70-79	< high school	No	No poor	normal	18.5 - <23	No
391	154	61.4	25.9	72	Female	KINH	Alone	No	No	No	2	No	No	No	24.5	Pre-frailty	0	70-79	< high school	Yes	No poor	normal	>= 23	No
310	146	44.5	20.9	70	Female	Others	With relative	No	No	No	1	No	No	No	25	Pre-frailty	0	70-79	< high school	No	No poor	normal	18.5 - <23	Yes
193	144	54.3	26.2	66	Female	KINH	With relative	No	No	No	2	No	No	No	26.5	Pre-frailty	0	60-69	< high school	Yes	No poor	normal	>= 23	Yes
552	149	59.5	26.8	64	Female	KINH	With relative	No	No	No	2	No	Yes	No	26	Pre-frailty	>=2	60-69	< high school	No	No poor	normal	>= 23	No
239	154	61.7	26	79	Female	KINH	With relative	Yes	No	No	0	No	No	No	24.5	Pre-frailty	0	70-79	< high school	No	Poor	normal	>= 23	Yes
598	153	60.1	25.7	71	Female	KINH	With relative	No	No	No	0	No	Yes	No	26	Normal	>=2	70-79	>= high school	No	No poor	normal	>= 23	No
530	152	65.7	28.4	70	Female	KINH	With relative	No	No	No	4	No	No	No	27	Pre-frailty	>=2	70-79	< high school	Yes	No poor	normal	>= 23	No
350	159	69.3	27.4	74	Female	KINH	With relative	Yes	No	No	2	No	No	No	23	Pre-frailty	0	70-79	< high school	No	Poor	at risk of malnutrition	>= 23	No
207	153	50.7	21.7	65	Female	KINH	With relative	Yes	No	No	1	No	No	No	25.5	Pre-frailty	0	60-69	< high school	Yes	Poor	normal	18.5 - <23	Yes
353	145.5	47.6	22.5	75	Female	KINH	With relative	No	No	No	0	No	No	No	26	Normal	0	70-79	< high school	Yes	No poor	normal	18.5 - <23	No
321	150	46.9	20.8	62	Female	KINH	With relative	Yes	No	No	0	No	No	No	24	Pre-frailty	0	60-69	< high school	No	Poor	normal	18.5 - <23	Yes
322	152	60.6	26.2	65	Female	Others	With relative	No	No	No	1	No	No	No	29	Normal	0	60-69	< high school	No	No poor	normal	>= 23	No
323	153	59.7	25.5	63	Female	KINH	With relative	No	No	No	4	No	No	No	27	Normal	0	60-69	< high school	Yes	No poor	normal	>= 23	No
220	159	64.9	25.7	64	Female	KINH	With relative	No	No	No	1	No	No	No	28	Normal	0	60-69	< high school	No	No poor	normal	>= 23	No
482	150	35.7	15.9	79	Female	KINH	With relative	No	No	No	1	No	No	No	18.5	Pre-frailty	0	70-79	< high school	No	No poor	at risk of malnutrition	< 18.5	Yes
36	147	41.1	19	77	Female	KINH	With relative	No	No	No	1	No	No	No	25	Pre-frailty	0	70-79	< high school	No	No poor	normal	18.5 - <23	Yes
328	148	56.2	25.7	65	Female	KINH	With relative	No	No	No	0	No	No	No	28	Normal	0	60-69	< high school	No	No poor	normal	>= 23	No
546	152	57.3	24.8	66	Female	KINH	With relative	No	No	No	1	No	Yes	No	28.5	Pre-frailty	0	60-69	>= high school	No	No poor	normal	>= 23	No
128	157	53.4	21.7	65	Female	KINH	With relative	No	No	No	2	No	No	No	26.5	Normal	0	60-69	< high school	No	No poor	normal	18.5 - <23	No
331	151	44.4	19.5	70	Female	KINH	With relative	No	No	No	6	No	Yes	Yes ( > 5 genres)	22	Frailty	0	70-79	>= high school	No	No poor	at risk of malnutrition	18.5 - <23	Yes
252	151	49.3	21.6	64	Female	KINH	With relative	No	No	No	3	No	No	No	25.5	Pre-frailty	0	60-69	< high school	No	No poor	normal	18.5 - <23	Yes
158	147	38.6	17.9	69	Female	Others	With relative	No	No	No	2	No	No	No	21	Pre-frailty	0	60-69	< high school	No	No poor	at risk of malnutrition	< 18.5	Yes
438	152	61.4	26.6	75	Female	KINH	With relative	No	No	No	4	Yes	Yes	No	24.5	Pre-frailty	0	70-79	< high school	No	No poor	normal	>= 23	Yes
73	150.5	40.9	18.1	70	Female	KINH	With relative	No	No	No	1	No	No	No	21	Frailty	0	70-79	< high school	No	No poor	at risk of malnutrition	< 18.5	Yes
80	152.5	60.1	25.8	60	Female	KINH	With relative	No	No	No	0	No	No	No	29	Normal	0	60-69	>= high school	Yes	No poor	normal	>= 23	No
432	160	44.3	17.3	70	Female	KINH	With relative	No	No	No	0	No	No	No	21	Normal	0	70-79	< high school	Yes	No poor	at risk of malnutrition	< 18.5	No
169	153	50.8	21.7	62	Female	KINH	With relative	No	No	No	1	No	No	No	28	Normal	0	60-69	>= high school	No	No poor	normal	18.5 - <23	No
429	149	56.5	25.4	66	Female	Others	With relative	Yes	No	No	4	No	Yes	No	22.5	Pre-frailty	>=2	60-69	< high school	No	Poor	at risk of malnutrition	>= 23	No
317	145	50.9	24.2	67	Female	KINH	With relative	Yes	No	No	1	No	No	No	28	Pre-frailty	0	60-69	< high school	Yes	Poor	normal	>= 23	Yes
486	157	60.1	24.4	68	Female	KINH	With relative	No	No	No	3	No	No	No	22.5	Pre-frailty	>=2	60-69	>= high school	No	No poor	at risk of malnutrition	>= 23	No
392	156.5	60.1	24.5	61	Female	KINH	With relative	No	No	No	1	No	No	No	27	Pre-frailty	0	60-69	< high school	No	No poor	normal	>= 23	No
222	155	57.9	24.1	70	Female	Others	With relative	No	No	No	2	No	No	No	26	Pre-frailty	0	70-79	< high school	No	No poor	normal	>= 23	Yes
227	150	67.6	30	74	Female	KINH	With relative	No	No	No	3	No	No	No	24	Normal	0	70-79	< high school	No	No poor	normal	>= 23	No
528	146	60.6	28.4	70	Female	KINH	With relative	No	No	No	2	No	No	No	25.5	Normal	>=2	70-79	>= high school	No	No poor	normal	>= 23	No
33	148	52.3	23.9	62	Female	KINH	With relative	No	No	No	0	No	No	No	28.5	Normal	0	60-69	>= high school	No	No poor	normal	>= 23	Yes
245	148	77.6	35.4	63	Female	KINH	With relative	No	No	No	1	No	No	No	27	Pre-frailty	0	60-69	< high school	No	No poor	normal	>= 23	No
147	155	65.9	27.4	62	Female	KINH	With relative	No	No	No	2	No	No	No	30	Normal	0	60-69	>= high school	No	No poor	normal	>= 23	No
458	152	45.5	19.7	61	Female	KINH	With relative	No	No	No	0	No	No	No	21	Frailty	0	60-69	< high school	No	No poor	at risk of malnutrition	18.5 - <23	Yes
3	151	56.7	24.9	66	Female	KINH	With relative	No	No	No	6	No	No	Yes ( > 5 genres)	25.5	Normal	>=2	60-69	< high school	No	No poor	normal	>= 23	No
261	156	56.7	23.3	61	Female	KINH	With relative	No	No	No	0	No	No	No	28	Normal	0	60-69	< high school	No	No poor	normal	>= 23	No
360	141.5	54.9	27.4	66	Female	KINH	With relative	No	No	No	2	No	No	No	25	Frailty	>=2	60-69	< high school	No	No poor	normal	>= 23	Yes
535	151	48.2	21.1	85	Female	KINH	With relative	No	No	No	3	No	Yes	No	22	Normal	0	>=80	< high school	No	No poor	at risk of malnutrition	18.5 - <23	No
632	150	54.4	24.2	68	Female	KINH	With relative	No	No	No	0	No	No	No	26	Normal	0	60-69	< high school	No	No poor	normal	>= 23	No
441	146	39.4	18.5	76	Female	KINH	With relative	Yes	No	No	2	No	No	No	9.5	Frailty	0	70-79	< high school	No	Poor	Malnutrition	18.5 - <23	Yes
512	144	49.9	24.1	68	Female	KINH	With relative	No	No	No	1	No	No	No	22	Pre-frailty	0	60-69	< high school	No	No poor	at risk of malnutrition	>= 23	No
366	151.5	50.1	21.8	63	Female	KINH	With relative	No	No	No	0	No	No	No	22.5	Normal	0	60-69	< high school	No	No poor	at risk of malnutrition	18.5 - <23	No
338	144	57	27.5	81	Female	KINH	With relative	No	No	No	3	No	No	No	20.5	Pre-frailty	>=2	>=80	< high school	No	No poor	at risk of malnutrition	>= 23	No
256	140	44.8	22.9	67	Female	KINH	With relative	No	No	No	3	No	No	No	28	Normal	0	60-69	>= high school	Yes	No poor	normal	18.5 - <23	No
560	142	62.3	30.9	66	Female	KINH	With relative	No	No	No	0	No	No	No	28	Pre-frailty	0	60-69	< high school	No	No poor	normal	>= 23	No
64	155	38.1	15.9	82	Female	KINH	With relative	No	No	No	6	Yes	No	Yes ( > 5 genres)	17.5	Frailty	>=2	>=80	< high school	No	No poor	at risk of malnutrition	< 18.5	Yes
506	153	72.1	30.8	64	Female	KINH	With relative	No	No	No	5	No	No	No	25	Normal	0	60-69	< high school	No	No poor	normal	>= 23	No
81	155	49.2	20.5	60	Female	KINH	With relative	No	No	No	0	No	No	No	25.5	Pre-frailty	0	60-69	< high school	Yes	No poor	normal	18.5 - <23	No
300	149	61.7	27.8	68	Female	KINH	With relative	No	No	No	2	No	No	No	27.5	Pre-frailty	0	60-69	>= high school	No	No poor	normal	>= 23	No
150	151	60.2	26.4	62	Female	KINH	With relative	No	No	No	0	No	Yes	No	25.5	Pre-frailty	0	60-69	< high school	No	No poor	normal	>= 23	Yes
581	150	38.3	17	64	Female	KINH	With relative	No	No	No	3	No	No	No	16.5	Pre-frailty	>=2	60-69	>= high school	Yes	No poor	Malnutrition	< 18.5	No
460	155	63.6	26.5	64	Female	KINH	With relative	No	No	No	5	No	No	No	21.5	Pre-frailty	0	60-69	< high school	Yes	No poor	at risk of malnutrition	>= 23	No
140	141	50.1	25.2	77	Female	Others	With relative	No	No	No	2	No	No	No	26	Frailty	0	70-79	< high school	No	No poor	normal	>= 23	Yes
445	156	38.1	15.7	80	Female	KINH	With relative	Yes	No	No	6	No	No	Yes ( > 5 genres)	16.5	Frailty	0	>=80	< high school	No	Poor	Malnutrition	< 18.5	Yes
20	155	68	28.3	60	Female	KINH	With relative	No	No	No	0	No	No	No	28	Pre-frailty	0	60-69	< high school	No	No poor	normal	>= 23	No
319	142	52.3	25.9	68	Female	KINH	With relative	No	No	No	2	No	No	No	24.5	Normal	0	60-69	>= high school	No	No poor	normal	>= 23	Yes
153	157	69.1	28	62	Female	KINH	With relative	No	No	No	4	No	No	No	27.5	Pre-frailty	0	60-69	< high school	No	No poor	normal	>= 23	No
355	148.2	45.5	20.7	65	Female	KINH	With relative	No	No	No	4	No	No	No	19	Frailty	>=2	60-69	< high school	No	No poor	at risk of malnutrition	18.5 - <23	No
145	149	47.9	21.6	83	Female	Others	With relative	No	No	No	3	No	No	No	21.5	Frailty	0	>=80	< high school	No	No poor	at risk of malnutrition	18.5 - <23	Yes
590	152	50.1	21.7	63	Female	KINH	With relative	No	No	No	0	No	No	No	28.5	Normal	0	60-69	< high school	No	No poor	normal	18.5 - <23	No
393	163	57.1	21.5	60	Female	KINH	With relative	No	No	No	0	No	No	No	23.5	Pre-frailty	0	60-69	>= high school	No	No poor	at risk of malnutrition	18.5 - <23	No
394	158	51.1	20.5	67	Female	Others	With relative	No	No	No	4	No	No	No	27	Normal	0	60-69	< high school	No	No poor	normal	18.5 - <23	No
440	153	52	22.2	68	Female	KINH	With relative	No	No	No	4	No	No	No	27	Normal	0	60-69	>= high school	No	No poor	normal	18.5 - <23	Yes
283	161	45.4	17.5	68	Female	KINH	With relative	No	No	No	3	No	No	No	25	Pre-frailty	0	60-69	>= high school	No	No poor	normal	< 18.5	No
86	147	66.4	30.7	68	Female	KINH	With relative	No	No	No	2	No	No	No	27.5	Pre-frailty	0	60-69	>= high school	No	No poor	normal	>= 23	No
571	151	54.1	23.7	65	Female	KINH	With relative	No	No	No	4	No	No	No	27	Normal	>=2	60-69	>= high school	No	No poor	normal	>= 23	No
387	151	42.7	18.7	68	Female	KINH	With relative	No	No	No	0	No	No	No	19	Frailty	0	60-69	>= high school	No	No poor	at risk of malnutrition	18.5 - <23	Yes
340	146	48.1	22.6	72	Female	KINH	With relative	No	No	No	1	No	Yes	No	27.5	Normal	0	70-79	< high school	No	No poor	normal	18.5 - <23	No
409	152	48.5	21	81	Female	KINH	With relative	No	No	No	2	Yes	No	No	20.5	Frailty	0	>=80	< high school	No	No poor	at risk of malnutrition	18.5 - <23	Yes
298	150	41.5	18.4	69	Female	KINH	With relative	No	No	No	4	No	No	No	22.5	Normal	0	60-69	>= high school	No	No poor	at risk of malnutrition	< 18.5	No
402	148.5	43	19.5	60	Female	KINH	With relative	No	No	No	2	No	No	No	20.5	Pre-frailty	0	60-69	< high school	No	No poor	at risk of malnutrition	18.5 - <23	No
200	161	62.6	24.2	73	Female	Others	With relative	No	No	No	0	No	No	No	28.5	Normal	0	70-79	< high school	Yes	No poor	normal	>= 23	No
536	137	60.2	32.1	65	Female	KINH	With relative	No	No	No	3	No	No	No	26	Pre-frailty	0	60-69	< high school	No	No poor	normal	>= 23	No
416	152	49.1	21.3	64	Female	KINH	With relative	Yes	No	No	0	No	Yes	No	24.5	Pre-frailty	0	60-69	< high school	Yes	Poor	normal	18.5 - <23	Yes
417	146	36.6	17.2	90	Female	KINH	With relative	No	No	No	4	Yes	Yes	No	15	Frailty	0	>=80	< high school	No	No poor	Malnutrition	< 18.5	Yes
149	150.5	68.9	30.4	65	Female	Others	With relative	No	No	No	0	No	No	No	29.5	Pre-frailty	0	60-69	< high school	No	No poor	normal	>= 23	No
420	160	58.5	22.9	61	Female	KINH	With relative	No	No	No	0	No	No	No	26.5	Pre-frailty	0	60-69	< high school	No	No poor	normal	18.5 - <23	No
397	150.5	43.5	19.2	73	Female	KINH	With relative	No	No	No	6	No	No	Yes ( > 5 genres)	17	Pre-frailty	0	70-79	< high school	No	No poor	at risk of malnutrition	18.5 - <23	No
487	168	68.6	24.3	72	Female	Others	With relative	No	No	No	0	No	No	No	26.5	Normal	0	70-79	< high school	No	No poor	normal	>= 23	No
241	152	61.1	26.4	65	Female	KINH	With relative	No	No	No	0	No	No	No	29.5	Normal	0	60-69	>= high school	No	No poor	normal	>= 23	No
631	148	53.5	24.4	75	Female	KINH	With relative	No	No	No	2	No	No	No	23	Pre-frailty	>=2	70-79	>= high school	No	No poor	at risk of malnutrition	>= 23	No
119	141	41.9	21.1	81	Female	KINH	With relative	No	No	No	1	No	No	No	23	Pre-frailty	0	>=80	< high school	No	No poor	at risk of malnutrition	18.5 - <23	Yes
471	161	59.3	22.9	66	Female	KINH	With relative	No	No	No	7	No	No	Yes ( > 5 genres)	20.5	Frailty	>=2	60-69	< high school	No	No poor	at risk of malnutrition	18.5 - <23	No
177	149	56.9	25.6	60	Female	KINH	Alone	No	No	No	0	No	No	No	27.5	Normal	0	60-69	< high school	Yes	No poor	normal	>= 23	Yes
45	158	74.7	29.9	64	Female	KINH	With relative	Yes	No	No	1	No	No	No	27.5	Pre-frailty	0	60-69	< high school	No	Poor	normal	>= 23	No
567	143	42.1	20.6	60	Female	KINH	With relative	Yes	No	No	1	No	No	No	22	Pre-frailty	0	60-69	< high school	Yes	Poor	at risk of malnutrition	18.5 - <23	No
439	155	61.1	25.4	65	Female	KINH	With relative	Yes	No	No	0	No	No	No	28	Pre-frailty	0	60-69	< high school	No	Poor	normal	>= 23	Yes
190	168	62.1	22	70	Female	KINH	With relative	No	No	No	2	Yes	No	No	22.5	Pre-frailty	0	70-79	< high school	No	No poor	at risk of malnutrition	18.5 - <23	No
377	158	57.2	22.9	81	Female	KINH	With relative	No	No	No	1	Yes	No	No	24.5	Pre-frailty	0	>=80	< high school	No	No poor	normal	18.5 - <23	No
531	142	51.8	25.7	66	Female	KINH	With relative	No	No	No	0	No	Yes	No	23.5	Pre-frailty	0	60-69	>= high school	Yes	No poor	at risk of malnutrition	>= 23	No
21	156	59	24.2	73	Female	KINH	With relative	No	No	No	5	No	No	No	26	Pre-frailty	>=2	70-79	>= high school	Yes	No poor	normal	>= 23	No
446	156	35.1	14.4	66	Female	KINH	With relative	No	No	No	0	No	No	No	20.5	Pre-frailty	0	60-69	>= high school	No	No poor	at risk of malnutrition	< 18.5	Yes
5	155	57.4	23.9	67	Female	KINH	With relative	No	No	No	7	Yes	Yes	Yes ( > 5 genres)	26	Pre-frailty	>=2	60-69	< high school	No	No poor	normal	>= 23	Yes
599	159	57.4	22.7	68	Female	KINH	With relative	No	No	No	6	No	No	Yes ( > 5 genres)	23	Normal	>=2	60-69	>= high school	No	No poor	at risk of malnutrition	18.5 - <23	No
450	154	58.1	24.5	68	Female	KINH	With relative	No	No	No	1	No	No	No	25	Pre-frailty	0	60-69	< high school	Yes	No poor	normal	>= 23	No
563	145	57.7	27.4	67	Female	KINH	With relative	No	No	No	2	No	No	No	29	Normal	0	60-69	>= high school	No	No poor	normal	>= 23	No
265	145	44.7	21.3	83	Female	KINH	With relative	No	No	No	3	No	No	No	21	Frailty	0	>=80	< high school	No	No poor	at risk of malnutrition	18.5 - <23	Yes
117	146	57	26.7	70	Female	KINH	With relative	No	No	No	2	No	No	No	28	Pre-frailty	0	70-79	>= high school	No	No poor	normal	>= 23	No
37	146	51.3	24.1	79	Female	KINH	With relative	No	No	No	2	No	No	No	27	Pre-frailty	0	70-79	< high school	No	No poor	normal	>= 23	Yes
297	154	53.3	22.5	60	Female	KINH	With relative	No	No	No	2	No	No	No	26	Pre-frailty	0	60-69	>= high school	No	No poor	normal	18.5 - <23	Yes
111	153	67.8	29	60	Female	Others	With relative	No	No	No	2	No	No	No	30	Normal	0	60-69	< high school	No	No poor	normal	>= 23	No
474	145	44.3	21.1	61	Female	KINH	With relative	No	No	No	1	No	No	No	25.5	Normal	0	60-69	>= high school	No	No poor	normal	18.5 - <23	Yes
52	158	58.7	23.5	61	Female	KINH	With relative	No	No	No	0	No	No	No	28.5	Normal	0	60-69	>= high school	No	No poor	normal	>= 23	No
519	152	67.6	29.3	78	Female	KINH	With relative	No	No	No	2	Yes	No	No	25.5	Normal	0	70-79	< high school	No	No poor	normal	>= 23	No
490	148	47.2	21.5	69	Female	KINH	With relative	Yes	No	No	3	No	Yes	No	22.5	Frailty	0	60-69	< high school	No	Poor	at risk of malnutrition	18.5 - <23	Yes
303	150	54.9	24.4	62	Female	Others	With relative	No	No	No	4	No	No	No	21	Pre-frailty	0	60-69	< high school	No	No poor	at risk of malnutrition	>= 23	No
610	151	50.2	22	64	Female	KINH	With relative	Yes	No	No	2	No	No	No	23.5	Normal	0	60-69	< high school	Yes	Poor	at risk of malnutrition	18.5 - <23	No
467	155	56.4	23.5	65	Female	KINH	With relative	No	No	No	4	No	No	No	26.5	Normal	0	60-69	>= high school	No	No poor	normal	>= 23	No
492	139	31.6	16.4	82	Female	KINH	With relative	No	No	No	1	No	No	No	16	Frailty	0	>=80	< high school	No	No poor	Malnutrition	< 18.5	Yes
156	138	49.7	26.1	67	Female	KINH	With relative	No	No	No	1	No	No	No	28	Frailty	0	60-69	< high school	No	No poor	normal	>= 23	Yes
182	158	62.8	25.2	62	Female	KINH	With relative	No	No	No	2	No	No	No	28.5	Normal	0	60-69	>= high school	No	No poor	normal	>= 23	No
138	151	61.3	26.9	71	Female	KINH	With relative	No	No	No	1	No	No	No	27	Pre-frailty	0	70-79	>= high school	No	No poor	normal	>= 23	No
334	145	43.2	20.5	76	Female	KINH	With relative	No	No	No	3	No	No	No	19.5	Frailty	0	70-79	< high school	No	No poor	at risk of malnutrition	18.5 - <23	Yes
99	150.5	47	20.8	64	Female	KINH	With relative	No	No	No	2	No	No	No	26.5	Pre-frailty	0	60-69	< high school	No	No poor	normal	18.5 - <23	No
494	155	49.6	20.6	63	Female	KINH	With relative	No	No	No	1	No	No	No	25	Pre-frailty	0	60-69	< high school	No	No poor	normal	18.5 - <23	Yes
30	150	43.7	19.4	81	Female	KINH	With relative	No	No	No	5	Yes	No	No	21.5	Pre-frailty	>=2	>=80	< high school	No	No poor	at risk of malnutrition	18.5 - <23	Yes
444	156	47.5	19.5	68	Female	KINH	With relative	No	No	No	0	No	No	No	19	Normal	0	60-69	>= high school	No	No poor	at risk of malnutrition	18.5 - <23	No
354	151	62.5	27.4	74	Female	KINH	With relative	No	No	No	2	No	No	No	22.5	Pre-frailty	>=2	70-79	>= high school	No	No poor	at risk of malnutrition	>= 23	No
172	159	57.5	22.7	65	Female	KINH	Alone	No	No	No	0	No	No	No	23.5	Normal	0	60-69	>= high school	No	No poor	at risk of malnutrition	18.5 - <23	No
67	139	64.2	33.2	67	Female	KINH	With relative	No	No	No	3	No	No	No	28.5	Pre-frailty	0	60-69	< high school	Yes	No poor	normal	>= 23	No
381	154.5	52	21.8	74	Female	KINH	With relative	No	No	No	2	Yes	No	No	27.5	Pre-frailty	0	70-79	< high school	No	No poor	normal	18.5 - <23	No
35	147	83.6	38.7	64	Female	KINH	With relative	No	No	No	10	No	No	Yes ( > 5 genres)	20	Frailty	>=2	60-69	< high school	No	No poor	at risk of malnutrition	>= 23	No
612	150	51.1	22.7	68	Female	KINH	With relative	No	No	No	4	No	No	No	21	Pre-frailty	>=2	60-69	< high school	No	No poor	at risk of malnutrition	18.5 - <23	No
491	150	50.1	22.3	63	Female	KINH	With relative	No	No	No	1	No	No	No	26	Pre-frailty	0	60-69	< high school	No	No poor	normal	18.5 - <23	No
59	154	59.9	25.3	64	Female	KINH	With relative	No	No	No	5	No	No	No	27	Normal	>=2	60-69	>= high school	No	No poor	normal	>= 23	No
576	163	55.8	21	60	Female	KINH	With relative	No	No	No	3	Yes	No	No	24	Normal	>=2	60-69	< high school	No	No poor	normal	18.5 - <23	No
326	141	43.8	22	64	Female	KINH	With relative	No	No	No	2	No	No	No	27.5	Pre-frailty	0	60-69	< high school	No	No poor	normal	18.5 - <23	No
1	146.5	47.5	22.3	79	Female	KINH	With relative	No	No	No	0	Yes	No	No	23	Pre-frailty	0	70-79	< high school	No	No poor	at risk of malnutrition	18.5 - <23	Yes
495	147	53.6	24.8	73	Female	KINH	With relative	No	No	No	0	No	No	No	26.5	Normal	0	70-79	< high school	No	No poor	normal	>= 23	No
496	150	52.1	23.2	68	Female	KINH	With relative	No	No	No	6	No	Yes	Yes ( > 5 genres)	27	Normal	0	60-69	>= high school	No	No poor	normal	>= 23	No
246	153	59.8	25.5	66	Female	KINH	With relative	No	No	No	1	No	No	No	26	Pre-frailty	0	60-69	< high school	No	No poor	normal	>= 23	No
410	159	56.5	22.3	62	Female	KINH	With relative	No	No	No	2	No	Yes	No	23.5	Frailty	0	60-69	>= high school	No	No poor	at risk of malnutrition	18.5 - <23	No
109	150	59.5	26.4	60	Female	KINH	With relative	No	No	No	1	No	No	No	28.5	Normal	0	60-69	>= high school	No	No poor	normal	>= 23	No
110	155	65.4	27.2	71	Female	KINH	With relative	No	No	No	0	No	No	No	28.5	Pre-frailty	0	70-79	>= high school	No	No poor	normal	>= 23	No
230	153	72.8	31.1	64	Female	KINH	With relative	Yes	No	No	1	No	No	No	26	Normal	0	60-69	< high school	No	Poor	normal	>= 23	No
301	145	58.1	27.6	66	Female	KINH	With relative	No	No	No	3	Yes	No	No	26	Pre-frailty	0	60-69	>= high school	No	No poor	normal	>= 23	No
313	146	35.1	16.5	72	Female	KINH	With relative	Yes	No	No	4	No	No	No	22	Pre-frailty	0	70-79	< high school	No	Poor	at risk of malnutrition	< 18.5	Yes
277	153	77.9	33.3	66	Female	KINH	With relative	No	No	No	4	No	No	No	26.5	Pre-frailty	0	60-69	< high school	No	No poor	normal	>= 23	No
238	156	49.9	20.5	60	Female	KINH	With relative	No	No	No	1	No	No	No	25.5	Normal	0	60-69	>= high school	No	No poor	normal	18.5 - <23	No
186	150	45.9	20.4	67	Female	Others	With relative	No	No	No	2	No	No	No	25	Pre-frailty	0	60-69	< high school	No	No poor	normal	18.5 - <23	Yes
43	153	61.2	26.1	82	Female	KINH	With relative	No	No	No	3	No	No	No	27.5	Pre-frailty	>=2	>=80	< high school	No	No poor	normal	>= 23	No
554	162	64.4	24.5	76	Female	KINH	Alone	No	No	No	0	No	No	No	18	Normal	>=2	70-79	>= high school	No	No poor	at risk of malnutrition	>= 23	No
371	160	75.6	29.5	63	Female	KINH	With relative	No	No	No	2	No	No	No	27.5	Normal	0	60-69	< high school	Yes	No poor	normal	>= 23	No
573	149	58.2	26.2	75	Female	KINH	With relative	No	No	No	1	No	No	No	24	Pre-frailty	0	70-79	>= high school	Yes	No poor	normal	>= 23	No
219	152	60.9	26.4	63	Female	KINH	Alone	No	No	No	3	No	No	No	26	Pre-frailty	>=2	60-69	< high school	No	No poor	normal	>= 23	No
479	149	59.3	26.7	60	Female	KINH	With relative	No	No	No	1	No	No	No	26	Pre-frailty	0	60-69	< high school	No	No poor	normal	>= 23	No
514	141	45.5	22.9	79	Female	KINH	With relative	No	No	No	2	Yes	No	No	18	Frailty	0	70-79	< high school	No	No poor	at risk of malnutrition	18.5 - <23	Yes
614	153	54.7	23.4	70	Female	KINH	With relative	No	No	No	2	No	No	No	24.5	Pre-frailty	>=2	70-79	< high school	No	No poor	normal	>= 23	Yes
534	146	51.3	24.1	68	Female	KINH	With relative	No	No	No	2	No	No	No	24.5	Pre-frailty	>=2	60-69	>= high school	No	No poor	normal	>= 23	No
529	156	61.2	25.1	60	Female	KINH	With relative	No	No	No	6	Yes	No	Yes ( > 5 genres)	25	Normal	>=2	60-69	< high school	No	No poor	normal	>= 23	No
333	150	39.5	17.6	66	Female	KINH	With relative	No	No	No	2	No	Yes	No	18.5	Pre-frailty	0	60-69	< high school	No	No poor	at risk of malnutrition	< 18.5	No
336	142.5	48.6	23.9	78	Female	KINH	With relative	No	No	No	5	No	No	No	19.5	Pre-frailty	>=2	70-79	< high school	No	No poor	at risk of malnutrition	>= 23	Yes
174	148	54.7	25	71	Female	KINH	With relative	No	No	No	0	No	No	No	25.5	Pre-frailty	0	70-79	< high school	No	No poor	normal	>= 23	No
160	149	50.3	22.7	66	Female	Others	With relative	Yes	No	No	6	Yes	Yes	Yes ( > 5 genres)	13	Frailty	>=2	60-69	< high school	Yes	Poor	Malnutrition	18.5 - <23	Yes
484	144	54	26	64	Female	KINH	With relative	No	No	No	1	No	No	No	25	Pre-frailty	0	60-69	< high school	Yes	No poor	normal	>= 23	No
232	150	58.7	26.1	61	Female	KINH	With relative	No	No	No	1	No	No	No	25	Frailty	0	60-69	< high school	No	No poor	normal	>= 23	Yes
406	154	54.1	22.8	72	Female	KINH	With relative	Yes	No	No	2	No	Yes	No	23.5	Pre-frailty	0	70-79	< high school	Yes	Poor	at risk of malnutrition	18.5 - <23	Yes
541	151	57.6	25.3	66	Female	KINH	With relative	No	No	No	1	No	No	No	26.5	Normal	0	60-69	>= high school	Yes	No poor	normal	>= 23	No
542	144	34.7	16.7	81	Female	KINH	With relative	Yes	No	No	0	Yes	Yes	No	13.5	Frailty	0	>=80	< high school	No	Poor	Malnutrition	< 18.5	Yes
543	144	49.8	24	68	Female	Others	With relative	No	No	No	3	Yes	No	No	20	Pre-frailty	>=2	60-69	< high school	No	No poor	at risk of malnutrition	>= 23	Yes
520	151	54	23.7	65	Female	KINH	With relative	No	No	No	5	No	No	No	28.5	Normal	>=2	60-69	>= high school	No	No poor	normal	>= 23	No
547	154	64.3	27.1	60	Female	KINH	With relative	No	No	No	1	No	No	No	27	Normal	0	60-69	>= high school	No	No poor	normal	>= 23	No
489	153	64.6	27.6	69	Female	KINH	With relative	No	No	No	5	Yes	No	No	23	Normal	>=2	60-69	< high school	No	No poor	at risk of malnutrition	>= 23	No
115	154	58.6	24.7	65	Female	KINH	With relative	No	No	No	2	No	No	No	28.5	Normal	0	60-69	< high school	No	No poor	normal	>= 23	No
242	154	61.5	25.9	67	Female	KINH	With relative	No	No	No	3	No	No	No	25	Normal	>=2	60-69	>= high school	No	No poor	normal	>= 23	No
269	142	54.6	27.1	77	Female	KINH	With relative	No	No	No	3	No	No	No	27	Pre-frailty	>=2	70-79	>= high school	No	No poor	normal	>= 23	No
382	148	56.1	25.6	67	Female	KINH	Alone	No	No	No	4	No	No	No	22.5	Pre-frailty	0	60-69	< high school	No	No poor	at risk of malnutrition	>= 23	No
55	153	67.1	28.7	68	Female	KINH	With relative	Yes	No	No	3	Yes	No	No	27.5	Pre-frailty	>=2	60-69	< high school	Yes	Poor	normal	>= 23	No
561	138	58.8	30.9	62	Female	KINH	With relative	No	No	No	2	No	No	No	27	Pre-frailty	>=2	60-69	>= high school	No	No poor	normal	>= 23	No
418	157	46.9	19	78	Female	KINH	With relative	Yes	No	No	4	No	No	No	19	Normal	0	70-79	< high school	No	Poor	at risk of malnutrition	18.5 - <23	No
44	156	51.3	21.1	69	Female	KINH	With relative	No	No	No	10	No	No	Yes ( > 5 genres)	26	Normal	0	60-69	< high school	No	No poor	normal	18.5 - <23	Yes
82	152	61.3	26.5	60	Female	KINH	With relative	No	No	No	3	No	No	No	27	Normal	>=2	60-69	>= high school	No	No poor	normal	>= 23	No
569	148	49.4	22.6	66	Female	KINH	With relative	No	No	No	4	Yes	No	No	22.5	Normal	0	60-69	< high school	Yes	No poor	at risk of malnutrition	18.5 - <23	No
428	155	59.7	24.8	70	Female	KINH	With relative	No	No	No	4	No	No	No	27.5	Normal	0	70-79	>= high school	Yes	No poor	normal	>= 23	No
615	156	61.2	25.1	60	Female	KINH	Alone	No	No	No	1	No	No	No	25.5	Pre-frailty	0	60-69	< high school	Yes	No poor	normal	>= 23	No
593	161	48.1	18.6	68	Female	KINH	With relative	No	No	No	1	No	No	No	23	Normal	0	60-69	>= high school	No	No poor	at risk of malnutrition	18.5 - <23	No
574	149	46.7	21	65	Female	KINH	With relative	No	No	No	4	No	No	No	17.5	Pre-frailty	0	60-69	>= high school	No	No poor	at risk of malnutrition	18.5 - <23	No
578	147	34.5	16	61	Female	KINH	With relative	No	No	No	0	No	No	No	16	Pre-frailty	0	60-69	>= high school	No	No poor	Malnutrition	< 18.5	No
315	133	32.2	18.2	67	Female	KINH	With relative	No	No	No	5	No	No	No	19.5	Frailty	0	60-69	< high school	No	No poor	at risk of malnutrition	< 18.5	Yes
580	164	67.7	25.2	61	Female	KINH	With relative	Yes	No	No	5	Yes	No	No	27	Pre-frailty	0	60-69	>= high school	No	Poor	normal	>= 23	No
154	152	57.1	24.7	69	Female	Others	With relative	No	No	No	3	No	No	No	26	Normal	0	60-69	< high school	Yes	No poor	normal	>= 23	No
71	143	50.5	24.7	72	Female	KINH	With relative	Yes	No	No	6	No	No	Yes ( > 5 genres)	27	Pre-frailty	0	70-79	< high school	No	Poor	normal	>= 23	Yes
558	160	68	26.6	61	Female	KINH	With relative	No	No	No	4	No	No	No	26	Normal	0	60-69	< high school	No	No poor	normal	>= 23	No
79	151.5	48.5	21.1	66	Female	KINH	With relative	No	No	No	0	No	No	No	26.5	Pre-frailty	0	60-69	< high school	No	No poor	normal	18.5 - <23	No
483	149	48.8	22	67	Female	KINH	With relative	No	No	No	0	No	No	No	26.5	Pre-frailty	0	60-69	< high school	No	No poor	normal	18.5 - <23	No
526	158	57.1	22.9	63	Female	KINH	With relative	No	No	No	0	No	No	No	26	Normal	0	60-69	>= high school	No	No poor	normal	18.5 - <23	No
62	145	55.1	26.2	73	Female	KINH	With relative	No	No	No	4	No	No	No	28	Pre-frailty	>=2	70-79	>= high school	No	No poor	normal	>= 23	No
282	143	52.5	25.7	61	Female	KINH	With relative	No	No	No	1	No	No	No	27.5	Normal	0	60-69	< high school	No	No poor	normal	>= 23	No
419	157	49.7	20.2	80	Female	KINH	Alone	No	No	No	0	No	No	No	21	Normal	0	>=80	< high school	No	No poor	at risk of malnutrition	18.5 - <23	Yes
218	151	42.4	18.6	72	Female	KINH	Alone	Yes	No	No	4	Yes	Yes	No	11.5	Frailty	0	70-79	< high school	No	Poor	Malnutrition	18.5 - <23	Yes
609	150	29.3	13	78	Female	KINH	With relative	Yes	No	No	1	No	No	No	15.5	Pre-frailty	>=2	70-79	< high school	No	Poor	Malnutrition	< 18.5	Yes
379	148	54.1	24.7	60	Female	KINH	With relative	No	No	No	1	No	No	No	28	Normal	0	60-69	< high school	No	No poor	normal	>= 23	No
316	154	63.4	26.7	60	Female	KINH	With relative	No	No	No	2	No	No	No	28	Normal	0	60-69	< high school	No	No poor	normal	>= 23	No
235	155	70.7	29.4	69	Female	KINH	With relative	No	No	No	3	No	No	No	23	Pre-frailty	0	60-69	< high school	No	No poor	at risk of malnutrition	>= 23	No
601	157	60.1	24.4	62	Female	KINH	With relative	No	No	No	2	No	Yes	No	26	Pre-frailty	>=2	60-69	< high school	Yes	No poor	normal	>= 23	No
320	153	55.3	23.6	64	Female	Others	With relative	Yes	No	No	1	No	No	No	29	Pre-frailty	0	60-69	< high school	No	Poor	normal	>= 23	No
595	148	59.5	27.2	75	Female	KINH	With relative	No	No	No	6	No	Yes	Yes ( > 5 genres)	26	Pre-frailty	>=2	70-79	>= high school	No	No poor	normal	>= 23	Yes
234	155	72.6	30.2	75	Female	KINH	With relative	No	No	No	1	No	No	No	26	Pre-frailty	0	70-79	< high school	No	No poor	normal	>= 23	No
606	151	49.1	21.5	65	Female	KINH	With relative	No	No	No	0	No	No	No	24	Normal	>=2	60-69	>= high school	Yes	No poor	normal	18.5 - <23	Yes
395	149	50.4	22.7	70	Female	KINH	With relative	No	No	No	3	Yes	No	No	25.5	Pre-frailty	0	70-79	>= high school	No	No poor	normal	18.5 - <23	Yes
608	157	64.5	26.2	78	Female	KINH	With relative	No	No	No	5	Yes	No	No	22.5	Frailty	>=2	70-79	< high school	No	No poor	at risk of malnutrition	>= 23	No
367	144.5	40.7	19.5	60	Female	KINH	With relative	No	No	No	0	No	No	No	22	Pre-frailty	0	60-69	>= high school	No	No poor	at risk of malnutrition	18.5 - <23	Yes
463	154	54.1	22.8	79	Female	KINH	With relative	No	No	No	2	No	Yes	No	24.5	Pre-frailty	0	70-79	< high school	No	No poor	normal	18.5 - <23	No
611	157	58	23.5	60	Female	KINH	With relative	No	No	No	0	No	No	No	26	Normal	>=2	60-69	>= high school	Yes	No poor	normal	>= 23	No
132	147	62.8	29.1	68	Female	KINH	With relative	No	No	No	3	No	No	No	26	Pre-frailty	0	60-69	< high school	Yes	No poor	normal	>= 23	No
621	151	50.9	22.3	61	Female	KINH	With relative	No	No	No	2	No	No	No	27	Frailty	0	60-69	< high school	No	No poor	normal	18.5 - <23	Yes
142	146	46.7	21.9	72	Female	KINH	With relative	No	No	No	2	Yes	No	No	23.5	Pre-frailty	0	70-79	>= high school	Yes	No poor	at risk of malnutrition	18.5 - <23	Yes
63	158	42.9	17.2	85	Female	KINH	With relative	No	No	No	9	No	No	Yes ( > 5 genres)	18	Frailty	0	>=80	< high school	No	No poor	at risk of malnutrition	< 18.5	Yes
503	156	58.6	24.1	74	Female	KINH	With relative	No	No	No	0	No	No	No	24	Pre-frailty	0	70-79	< high school	Yes	No poor	normal	>= 23	No
157	142	59.7	29.6	80	Female	KINH	Alone	No	No	No	2	No	No	No	22	Pre-frailty	0	>=80	< high school	No	No poor	at risk of malnutrition	>= 23	Yes
339	152	56.1	24.3	73	Female	KINH	With relative	No	No	No	4	Yes	No	No	17	Pre-frailty	0	70-79	< high school	No	No poor	at risk of malnutrition	>= 23	Yes
141	154	63.5	26.8	60	Female	Others	With relative	No	No	No	2	No	No	No	27	Normal	0	60-69	< high school	No	No poor	normal	>= 23	No
349	151.5	42	18.3	65	Female	KINH	With relative	No	No	No	3	No	Yes	No	17	Pre-frailty	>=2	60-69	< high school	No	No poor	at risk of malnutrition	< 18.5	No
549	144	40.9	19.7	72	Female	KINH	With relative	Yes	No	No	1	No	No	No	16	Normal	0	70-79	< high school	No	Poor	Malnutrition	18.5 - <23	Yes
448	153	46.4	19.8	85	Female	KINH	Alone	Yes	No	No	0	No	Yes	No	16	Frailty	0	>=80	< high school	No	Poor	Malnutrition	18.5 - <23	Yes
380	153	48.7	20.8	68	Female	KINH	With relative	No	No	No	3	No	No	No	19.5	Pre-frailty	0	60-69	< high school	No	No poor	at risk of malnutrition	18.5 - <23	No
264	149	42.9	19.3	61	Female	KINH	With relative	No	No	No	0	No	No	No	25	Pre-frailty	0	60-69	>= high school	No	No poor	normal	18.5 - <23	No
562	155	39.5	16.4	65	Female	KINH	With relative	No	No	No	3	No	Yes	No	18	Normal	>=2	60-69	< high school	No	No poor	at risk of malnutrition	< 18.5	No
551	150	50.8	22.6	65	Female	KINH	With relative	No	No	No	3	No	No	No	23.5	Normal	0	60-69	>= high school	No	No poor	at risk of malnutrition	18.5 - <23	No
292	151	55.8	24.5	65	Female	Others	With relative	No	No	No	0	No	Yes	No	27.5	Pre-frailty	0	60-69	>= high school	No	No poor	normal	>= 23	Yes
600	156	62.7	25.8	66	Female	KINH	With relative	No	No	No	2	No	No	No	30	Normal	0	60-69	>= high school	Yes	No poor	normal	>= 23	No
318	144	56.3	27.2	62	Female	KINH	With relative	No	No	No	5	No	No	No	24.5	Pre-frailty	>=2	60-69	< high school	No	No poor	normal	>= 23	No
178	146	63.3	29.7	66	Female	KINH	With relative	No	No	No	1	No	No	No	28	Pre-frailty	0	60-69	< high school	No	No poor	normal	>= 23	No
88	160	56.8	22.2	61	Female	KINH	With relative	No	No	No	0	No	No	No	27	Normal	0	60-69	>= high school	No	No poor	normal	18.5 - <23	No
324	161	89	34.3	60	Female	KINH	With relative	No	No	No	3	No	No	No	26.5	Frailty	>=2	60-69	< high school	No	No poor	normal	>= 23	No
130	151	49.7	21.8	74	Female	KINH	With relative	No	No	No	0	No	No	No	27	Normal	0	70-79	< high school	Yes	No poor	normal	18.5 - <23	No
14	155	65.3	27.2	63	Female	KINH	With relative	No	No	No	0	No	No	No	26	Normal	0	60-69	< high school	No	No poor	normal	>= 23	No
129	147	59.1	27.3	60	Female	KINH	With relative	No	No	No	1	No	No	No	29.5	Normal	0	60-69	< high school	Yes	No poor	normal	>= 23	No
346	143	46.4	22.7	67	Female	KINH	With relative	No	No	No	2	No	Yes	No	24	Pre-frailty	0	60-69	>= high school	No	No poor	normal	18.5 - <23	Yes
96	153	64.4	27.5	66	Female	KINH	With relative	Yes	No	No	3	No	No	No	24	Pre-frailty	0	60-69	< high school	Yes	Poor	normal	>= 23	No
605	157	73.8	29.9	70	Female	KINH	With relative	No	No	No	3	No	No	No	29	Pre-frailty	0	70-79	>= high school	Yes	No poor	normal	>= 23	No
555	150	83.2	37	68	Female	KINH	With relative	No	No	No	5	No	No	No	25.5	Normal	>=2	60-69	< high school	No	No poor	normal	>= 23	No
195	154	52.9	22.3	62	Female	Others	With relative	No	No	No	2	No	No	No	26	Normal	0	60-69	< high school	No	No poor	normal	18.5 - <23	Yes
68	148	49.7	22.7	82	Female	KINH	With relative	No	No	No	0	No	No	No	23	Pre-frailty	0	>=80	< high school	Yes	No poor	at risk of malnutrition	18.5 - <23	Yes
411	154	54.5	23	66	Female	KINH	With relative	No	No	No	6	Yes	No	Yes ( > 5 genres)	27	Pre-frailty	>=2	60-69	>= high school	No	No poor	normal	>= 23	No
161	148	75.5	34.5	79	Female	KINH	Alone	No	No	No	3	No	No	No	25	Frailty	>=2	70-79	< high school	No	No poor	normal	>= 23	No
607	156	63.2	26	64	Female	KINH	With relative	No	No	No	0	No	No	No	26	Normal	0	60-69	< high school	No	No poor	normal	>= 23	No
623	158	70.1	28.1	70	Female	KINH	With relative	No	No	No	3	No	No	No	28	Normal	>=2	70-79	< high school	Yes	No poor	normal	>= 23	No
510	147	57.4	26.6	78	Female	KINH	With relative	No	No	No	1	No	Yes	No	23	Pre-frailty	0	70-79	< high school	No	No poor	at risk of malnutrition	>= 23	No
325	152	52.7	22.8	70	Female	KINH	With relative	No	No	No	1	No	No	No	27	Normal	0	70-79	< high school	No	No poor	normal	18.5 - <23	No
472	154	50.6	21.3	63	Female	KINH	With relative	No	No	No	2	No	No	No	22	Pre-frailty	0	60-69	>= high school	No	No poor	at risk of malnutrition	18.5 - <23	Yes
146	155.5	46.6	19.3	73	Female	Others	With relative	No	No	No	1	No	No	No	27	Pre-frailty	0	70-79	< high school	No	No poor	normal	18.5 - <23	No
407	150	52.2	23.2	65	Female	KINH	With relative	Yes	No	No	1	Yes	No	No	22.5	Pre-frailty	>=2	60-69	< high school	No	Poor	at risk of malnutrition	>= 23	Yes
271	149	62.5	28.2	71	Female	KINH	With relative	No	No	No	2	No	No	No	28.5	Normal	0	70-79	< high school	No	No poor	normal	>= 23	No
455	154	48.9	20.6	65	Female	KINH	With relative	No	No	No	3	No	No	No	27	Normal	0	60-69	>= high school	Yes	No poor	normal	18.5 - <23	Yes
312	158	63.1	25.3	62	Female	Others	With relative	No	No	No	2	No	No	No	26.5	Normal	0	60-69	< high school	No	No poor	normal	>= 23	No
113	160	55.4	21.6	64	Female	KINH	With relative	No	No	No	1	No	No	No	26	Normal	0	60-69	>= high school	No	No poor	normal	18.5 - <23	No
136	143	59.8	29.2	76	Female	KINH	With relative	No	No	No	3	No	No	No	27	Pre-frailty	0	70-79	< high school	No	No poor	normal	>= 23	No
588	150	53.1	23.6	71	Female	KINH	With relative	No	No	No	2	No	No	No	24.5	Normal	>=2	70-79	>= high school	Yes	No poor	normal	>= 23	No
548	155	66.4	27.6	69	Female	KINH	With relative	No	No	No	0	No	No	No	25.5	Normal	0	60-69	< high school	No	No poor	normal	>= 23	No
65	156	59.2	24.3	64	Female	KINH	With relative	No	No	No	1	No	No	No	25	Frailty	0	60-69	< high school	No	No poor	normal	>= 23	No
139	154	66.9	28.2	77	Female	KINH	With relative	No	No	No	3	No	No	No	24	Frailty	0	70-79	< high school	No	No poor	normal	>= 23	No
275	147	48	22.2	82	Female	KINH	With relative	No	No	No	0	No	No	No	19	Frailty	0	>=80	< high school	No	No poor	at risk of malnutrition	18.5 - <23	Yes
120	150	60.8	27	71	Female	KINH	With relative	No	No	No	6	No	No	Yes ( > 5 genres)	29	Normal	0	70-79	< high school	No	No poor	normal	>= 23	No
121	152	56.9	24.6	78	Female	KINH	With relative	No	No	No	3	No	No	No	26	Pre-frailty	0	70-79	< high school	No	No poor	normal	>= 23	No
27	157	64.1	26	65	Female	KINH	With relative	No	No	No	4	No	No	No	28	Normal	0	60-69	< high school	No	No poor	normal	>= 23	No
197	151	54.6	23.9	70	Female	KINH	With relative	No	No	No	0	No	No	No	28.5	Pre-frailty	0	70-79	< high school	No	No poor	normal	>= 23	No
69	146	55	25.8	61	Female	KINH	With relative	No	No	No	1	No	No	No	29	Pre-frailty	0	60-69	< high school	Yes	No poor	normal	>= 23	No
233	154	54	22.8	66	Female	KINH	With relative	Yes	No	No	2	No	No	No	21	Pre-frailty	>=2	60-69	< high school	No	Poor	at risk of malnutrition	18.5 - <23	Yes
337	159	61.4	24.3	64	Female	KINH	With relative	No	No	No	10	Yes	Yes	Yes ( > 5 genres)	20.5	Pre-frailty	>=2	60-69	>= high school	No	No poor	at risk of malnutrition	>= 23	No
42	151	55.8	24.5	80	Female	KINH	With relative	Yes	No	No	4	No	No	No	28	Normal	0	>=80	< high school	No	Poor	normal	>= 23	Yes
127	149	51.7	23.3	66	Female	Others	With relative	Yes	No	No	0	No	No	No	29	Normal	0	60-69	< high school	Yes	Poor	normal	>= 23	No
28	162	52.9	20.2	67	Female	KINH	With relative	No	No	No	4	No	No	No	20.5	Frailty	0	60-69	< high school	No	No poor	at risk of malnutrition	18.5 - <23	Yes
284	151	60.6	26.6	65	Female	Others	With relative	No	No	No	7	No	No	Yes ( > 5 genres)	27	Pre-frailty	0	60-69	< high school	No	No poor	normal	>= 23	No
589	153	52	22.2	70	Female	KINH	With relative	No	No	No	0	No	No	No	23.5	Normal	0	70-79	< high school	Yes	No poor	at risk of malnutrition	18.5 - <23	No
78	155	62.4	26	74	Female	KINH	With relative	No	No	No	0	No	No	No	28	Normal	0	70-79	< high school	No	No poor	normal	>= 23	No
314	152	48.9	21.2	73	Female	Others	With relative	No	No	No	4	No	No	No	23.5	Pre-frailty	0	70-79	< high school	No	No poor	at risk of malnutrition	18.5 - <23	Yes
192	157	44.9	18.2	67	Female	Others	With relative	No	No	No	2	No	No	No	22.5	Pre-frailty	0	60-69	< high school	Yes	No poor	at risk of malnutrition	< 18.5	Yes
488	157	61	24.7	64	Female	KINH	With relative	No	No	No	2	No	No	No	20.5	Pre-frailty	0	60-69	>= high school	No	No poor	at risk of malnutrition	>= 23	No
24	154	73.9	31.2	74	Female	KINH	With relative	No	No	No	0	No	No	No	26	Pre-frailty	0	70-79	< high school	No	No poor	normal	>= 23	No
209	149	53.7	24.2	74	Female	KINH	With relative	Yes	No	No	5	No	No	No	25.5	Normal	0	70-79	< high school	No	Poor	normal	>= 23	No
400	151.5	50.8	22.1	69	Female	KINH	With relative	No	No	No	4	No	No	No	26	Normal	0	60-69	>= high school	Yes	No poor	normal	18.5 - <23	No
56	151	67.5	29.6	73	Female	KINH	With relative	Yes	No	No	2	No	No	No	29	Normal	0	70-79	< high school	No	Poor	normal	>= 23	No
47	158	53.7	21.5	61	Female	KINH	With relative	Yes	No	No	1	No	No	No	24	Pre-frailty	0	60-69	< high school	No	Poor	normal	18.5 - <23	No
348	152	36.5	15.8	61	Female	KINH	With relative	Yes	No	No	2	No	No	No	15.5	Pre-frailty	>=2	60-69	< high school	No	Poor	Malnutrition	< 18.5	No
604	157	48.2	19.6	82	Female	KINH	With relative	No	No	No	4	No	No	No	20.5	Pre-frailty	0	>=80	< high school	No	No poor	at risk of malnutrition	18.5 - <23	Yes
272	153	52.1	22.3	61	Female	Others	With relative	No	No	No	4	No	No	No	26.5	Normal	>=2	60-69	< high school	No	No poor	normal	18.5 - <23	No
223	150	56.7	25.2	61	Female	KINH	With relative	No	No	No	5	No	No	No	28.5	Pre-frailty	0	60-69	>= high school	No	No poor	normal	>= 23	No
287	149	52.6	23.7	70	Female	Others	With relative	No	No	No	1	No	No	No	28.5	Normal	0	70-79	< high school	No	No poor	normal	>= 23	No
143	151	72.4	31.8	68	Female	KINH	With relative	No	No	No	1	No	No	No	25.5	Pre-frailty	0	60-69	< high school	No	No poor	normal	>= 23	No
433	153	48.4	20.7	88	Female	KINH	With relative	No	No	No	9	No	Yes	Yes ( > 5 genres)	17	Frailty	0	>=80	< high school	No	No poor	at risk of malnutrition	18.5 - <23	Yes
358	143	49.1	24	80	Female	KINH	With relative	No	No	No	1	No	No	No	23	Pre-frailty	>=2	>=80	< high school	No	No poor	at risk of malnutrition	>= 23	No
465	160	62.3	24.3	66	Female	KINH	With relative	No	No	No	2	No	No	No	25	Pre-frailty	0	60-69	>= high school	Yes	No poor	normal	>= 23	No
123	145	43.5	20.7	71	Female	KINH	With relative	No	No	No	2	No	No	No	27	Normal	0	70-79	>= high school	No	No poor	normal	18.5 - <23	No
584	159	59.7	23.6	64	Female	KINH	With relative	No	No	No	1	No	No	No	27	Frailty	>=2	60-69	< high school	No	No poor	normal	>= 23	Yes
451	159	59.7	23.6	74	Female	KINH	With relative	No	No	No	1	No	Yes	No	24	Pre-frailty	0	70-79	< high school	No	No poor	normal	>= 23	No
92	139.5	42.5	21.8	78	Female	KINH	With relative	No	No	No	0	No	No	No	26	Pre-frailty	0	70-79	< high school	No	No poor	normal	18.5 - <23	Yes
539	145	55.8	26.5	61	Female	KINH	Alone	No	No	No	2	No	No	No	20	Normal	0	60-69	< high school	No	No poor	at risk of malnutrition	>= 23	No
308	149	71.1	32	68	Female	KINH	With relative	No	No	No	1	No	No	No	28.5	Pre-frailty	>=2	60-69	< high school	No	No poor	normal	>= 23	No
152	153.5	55.5	23.6	71	Female	Others	With relative	No	No	No	2	No	No	No	28	Normal	0	70-79	>= high school	Yes	No poor	normal	>= 23	No
46	153	71.1	30.4	73	Female	KINH	With relative	Yes	Yes	No	7	No	No	Yes ( > 5 genres)	27	Pre-frailty	0	70-79	< high school	No	Poor	normal	>= 23	No
58	156	60	24.7	61	Female	KINH	With relative	No	No	No	2	No	No	No	29	Normal	0	60-69	>= high school	No	No poor	normal	>= 23	No
582	153	59.3	25.3	72	Female	KINH	With relative	No	No	No	1	Yes	No	No	27	Normal	0	70-79	< high school	Yes	No poor	normal	>= 23	No
38	150	61.8	27.5	77	Female	KINH	With relative	No	No	No	7	No	No	Yes ( > 5 genres)	26	Pre-frailty	0	70-79	< high school	No	No poor	normal	>= 23	Yes
181	151	33.6	14.7	76	Female	Others	With relative	No	No	No	0	No	No	No	22	Normal	0	70-79	< high school	No	No poor	at risk of malnutrition	< 18.5	Yes
237	150	58.3	25.9	64	Female	KINH	With relative	Yes	No	No	1	No	No	No	27.5	Normal	0	60-69	< high school	No	Poor	normal	>= 23	No
579	156	56.6	23.3	64	Female	KINH	With relative	No	No	No	1	No	No	No	26.5	Normal	>=2	60-69	>= high school	Yes	No poor	normal	>= 23	No
75	159	52.6	20.8	78	Female	KINH	With relative	No	No	No	0	No	No	No	23	Pre-frailty	0	70-79	< high school	No	No poor	at risk of malnutrition	18.5 - <23	No
191	157	68.4	27.7	60	Female	Others	With relative	No	No	No	2	No	No	No	26.5	Pre-frailty	0	60-69	< high school	Yes	No poor	normal	>= 23	No
236	150	43	19.1	71	Female	KINH	With relative	No	No	No	3	No	No	No	23.5	Pre-frailty	0	70-79	>= high school	No	No poor	at risk of malnutrition	18.5 - <23	No
481	150	49.6	22	65	Female	KINH	With relative	No	No	No	0	No	Yes	No	22.5	Pre-frailty	0	60-69	>= high school	No	No poor	at risk of malnutrition	18.5 - <23	Yes
585	156	50.9	20.9	64	Female	KINH	Alone	No	No	No	1	No	No	No	25.5	Pre-frailty	0	60-69	>= high school	No	No poor	normal	18.5 - <23	Yes
198	156	74.4	30.6	72	Female	Others	With relative	No	No	No	1	No	No	No	25.5	Frailty	0	70-79	< high school	No	No poor	normal	>= 23	No
91	166	74.6	27.1	60	Female	KINH	With relative	No	Yes	No	1	No	No	No	23.5	Normal	0	60-69	< high school	No	No poor	at risk of malnutrition	>= 23	No
557	141	50.1	25.2	64	Female	KINH	With relative	No	No	No	2	No	No	No	25	Pre-frailty	0	60-69	< high school	No	No poor	normal	>= 23	Yes
103	146	48.4	22.7	65	Female	Others	With relative	Yes	No	No	1	No	No	No	27.5	Pre-frailty	0	60-69	< high school	Yes	Poor	normal	18.5 - <23	Yes
357	161	71.5	27.6	60	Female	KINH	With relative	Yes	No	No	6	Yes	No	Yes ( > 5 genres)	25	Pre-frailty	>=2	60-69	< high school	No	Poor	normal	>= 23	No
257	146	56.8	26.6	69	Female	KINH	With relative	No	No	No	3	No	No	No	27.5	Pre-frailty	0	60-69	>= high school	No	No poor	normal	>= 23	Yes
527	147	53.6	24.8	73	Female	KINH	With relative	No	No	No	4	No	No	No	22.5	Pre-frailty	>=2	70-79	>= high school	No	No poor	at risk of malnutrition	>= 23	No
40	158	66.9	26.8	73	Female	KINH	With relative	No	No	No	2	No	No	No	28.5	Pre-frailty	0	70-79	< high school	No	No poor	normal	>= 23	No
165	157	62.3	25.3	66	Female	KINH	With relative	No	No	No	0	No	No	No	27	Normal	0	60-69	>= high school	No	No poor	normal	>= 23	No
171	152	65.8	28.5	69	Female	Others	Alone	Yes	No	No	1	No	No	No	25	Pre-frailty	0	60-69	< high school	No	Poor	normal	>= 23	No
122	158	60.1	24.1	69	Female	KINH	With relative	No	No	No	3	No	No	No	29	Normal	0	60-69	< high school	Yes	No poor	normal	>= 23	No
101	159.5	75.7	29.8	72	Female	Others	With relative	No	No	No	2	No	No	No	28	Pre-frailty	0	70-79	< high school	No	No poor	normal	>= 23	No
137	152	61.4	26.6	69	Female	Others	With relative	No	No	No	0	No	No	No	28	Normal	0	60-69	< high school	No	No poor	normal	>= 23	No
148	147.5	49.1	22.6	70	Female	KINH	With relative	No	No	No	1	No	No	No	26.5	Pre-frailty	0	70-79	< high school	Yes	No poor	normal	18.5 - <23	Yes
212	151	56.1	24.6	72	Female	KINH	With relative	Yes	No	No	0	No	No	No	24.5	Pre-frailty	0	70-79	< high school	Yes	Poor	normal	>= 23	No
464	149	50.2	22.6	61	Female	KINH	With relative	No	No	No	0	No	No	No	27.5	Pre-frailty	0	60-69	>= high school	No	No poor	normal	18.5 - <23	Yes
228	147	52.1	24.1	88	Female	KINH	With relative	No	No	No	1	Yes	Yes	No	27.5	Pre-frailty	0	>=80	< high school	No	No poor	normal	>= 23	Yes
34	147	46.2	21.4	62	Female	KINH	With relative	No	No	No	0	No	No	No	26.5	Pre-frailty	0	60-69	< high school	No	No poor	normal	18.5 - <23	Yes
427	153	59.5	25.4	73	Female	KINH	With relative	No	No	No	4	No	No	No	26	Normal	>=2	70-79	< high school	No	No poor	normal	>= 23	Yes
9	150	40.8	18.1	66	Female	KINH	With relative	Yes	No	No	0	No	No	No	21	Pre-frailty	0	60-69	< high school	No	Poor	at risk of malnutrition	< 18.5	Yes
294	142	48.7	24.2	72	Female	KINH	With relative	No	No	No	1	No	No	No	27	Normal	0	70-79	< high school	No	No poor	normal	>= 23	Yes
306	145	43.7	20.8	67	Female	KINH	With relative	No	No	No	0	No	No	No	17.5	Frailty	0	60-69	>= high school	No	No poor	at risk of malnutrition	18.5 - <23	No
515	146	45.8	21.5	69	Female	KINH	With relative	No	No	No	2	No	No	No	24.5	Pre-frailty	>=2	60-69	>= high school	Yes	No poor	normal	18.5 - <23	No
39	150	53.9	24	78	Female	Others	With relative	No	No	No	2	No	No	No	27.5	Pre-frailty	>=2	70-79	< high school	No	No poor	normal	>= 23	Yes
619	153	53.5	22.9	83	Female	KINH	Alone	No	No	No	9	Yes	Yes	Yes ( > 5 genres)	21.5	Pre-frailty	0	>=80	>= high school	No	No poor	at risk of malnutrition	18.5 - <23	No
361	145.8	45.8	21.5	63	Female	KINH	With relative	No	No	No	0	No	No	No	27	Normal	0	60-69	< high school	No	No poor	normal	18.5 - <23	No
97	149	58	26.1	67	Female	KINH	With relative	No	No	No	2	No	No	No	26	Pre-frailty	0	60-69	>= high school	No	No poor	normal	>= 23	Yes
12	152.1	49.5	21.4	63	Female	KINH	With relative	No	No	No	8	No	No	Yes ( > 5 genres)	28	Pre-frailty	0	60-69	< high school	No	No poor	normal	18.5 - <23	Yes
532	151	60	26.3	63	Female	KINH	With relative	No	No	No	2	No	No	No	24	Pre-frailty	>=2	60-69	< high school	No	No poor	normal	>= 23	No
594	160	59.2	23.1	67	Female	KINH	With relative	No	No	No	0	No	No	No	22	Pre-frailty	0	60-69	< high school	Yes	No poor	at risk of malnutrition	>= 23	No
188	154	57.2	24.1	69	Female	Others	With relative	Yes	No	No	2	No	No	No	25.5	Pre-frailty	0	60-69	< high school	No	Poor	normal	>= 23	No
163	141	52.2	26.3	78	Female	KINH	With relative	No	No	No	1	No	No	No	28.5	Pre-frailty	0	70-79	< high school	No	No poor	normal	>= 23	Yes
224	145	51.4	24.4	64	Female	KINH	Alone	No	No	No	0	No	No	No	27.5	Pre-frailty	>=2	60-69	< high school	No	No poor	normal	>= 23	Yes
627	161	53.9	20.8	60	Female	KINH	With relative	No	No	No	1	No	No	No	24	Normal	>=2	60-69	< high school	Yes	No poor	normal	18.5 - <23	No
180	162	64.7	24.7	67	Female	Others	With relative	No	No	No	4	No	No	No	27	Pre-frailty	0	60-69	< high school	No	No poor	normal	>= 23	No
384	150	44.1	19.6	67	Female	KINH	With relative	No	No	No	2	Yes	No	No	21	Pre-frailty	0	60-69	>= high school	No	No poor	at risk of malnutrition	18.5 - <23	Yes
414	158	58.9	23.6	74	Female	KINH	With relative	No	No	No	7	No	No	Yes ( > 5 genres)	25.5	Pre-frailty	>=2	70-79	>= high school	No	No poor	normal	>= 23	No
591	151	52.8	23.2	65	Female	KINH	With relative	Yes	No	No	0	No	No	No	27.5	Normal	0	60-69	< high school	Yes	Poor	normal	>= 23	No
221	154	64.2	27.1	69	Female	Others	With relative	No	No	No	1	No	No	No	28	Normal	0	60-69	< high school	No	No poor	normal	>= 23	No
372	145.5	46	21.7	65	Female	KINH	With relative	Yes	No	No	3	No	No	No	25	Pre-frailty	0	60-69	< high school	No	Poor	normal	18.5 - <23	No
60	140	84.3	43	63	Female	KINH	With relative	Yes	No	No	1	Yes	No	No	26.5	Pre-frailty	>=2	60-69	< high school	Yes	Poor	normal	>= 23	No
480	150	49.9	22.2	83	Female	KINH	With relative	No	No	No	2	Yes	No	No	21	Frailty	0	>=80	< high school	No	No poor	at risk of malnutrition	18.5 - <23	Yes
343	145	40.7	19.4	70	Female	KINH	Alone	Yes	No	No	2	No	No	No	17.5	Pre-frailty	0	70-79	< high school	No	Poor	at risk of malnutrition	18.5 - <23	No
6	151	65.7	28.8	62	Female	KINH	With relative	No	No	No	2	No	No	No	26	Normal	0	60-69	>= high school	No	No poor	normal	>= 23	No
131	146	43.4	20.4	70	Female	KINH	With relative	No	No	No	0	No	No	No	25	Pre-frailty	0	70-79	< high school	No	No poor	normal	18.5 - <23	No
216	155	64.1	26.7	61	Female	KINH	With relative	No	No	No	4	Yes	No	No	21	Normal	0	60-69	>= high school	No	No poor	at risk of malnutrition	>= 23	No
215	150	56.8	25.2	69	Female	KINH	With relative	No	No	No	0	No	No	No	28.5	Normal	0	60-69	< high school	Yes	No poor	normal	>= 23	No
214	143	50.1	24.5	74	Female	KINH	With relative	No	No	No	1	No	No	No	28.5	Normal	>=2	70-79	< high school	No	No poor	normal	>= 23	No
213	152	49.3	21.3	61	Female	KINH	With relative	No	No	No	1	No	No	No	27.5	Normal	0	60-69	>= high school	Yes	No poor	normal	18.5 - <23	No
504	153	50.7	21.7	68	Female	Others	With relative	No	No	No	1	No	No	No	22.5	Pre-frailty	0	60-69	< high school	No	No poor	at risk of malnutrition	18.5 - <23	No
262	142	53.3	26.4	65	Female	KINH	With relative	No	No	No	2	No	No	No	27.5	Pre-frailty	0	60-69	>= high school	No	No poor	normal	>= 23	No
4	141	48.1	24.2	78	Female	KINH	With relative	Yes	No	No	0	No	No	No	28.5	Pre-frailty	0	70-79	< high school	No	Poor	normal	>= 23	Yes
226	151	38	16.7	72	Female	KINH	With relative	Yes	No	No	3	Yes	No	No	9.5	Frailty	0	70-79	>= high school	No	Poor	Malnutrition	< 18.5	Yes
243	140	53.7	27.4	71	Female	Others	With relative	No	No	No	4	No	Yes	No	22.5	Frailty	0	70-79	< high school	No	No poor	at risk of malnutrition	>= 23	No
8	155	60.4	25.1	62	Female	KINH	With relative	No	No	No	0	No	No	No	27.5	Normal	0	60-69	< high school	No	No poor	normal	>= 23	No
162	149	44.3	20	71	Female	Others	With relative	Yes	No	No	3	No	No	No	21	Frailty	0	70-79	< high school	No	Poor	at risk of malnutrition	18.5 - <23	Yes
204	160	55.7	21.8	78	Female	KINH	With relative	No	No	No	3	Yes	Yes	No	25	Pre-frailty	>=2	70-79	>= high school	No	No poor	normal	18.5 - <23	No
23	143	77.4	37.9	66	Female	KINH	With relative	Yes	No	No	1	No	No	No	25.5	Pre-frailty	>=2	60-69	< high school	No	Poor	normal	>= 23	No
206	149	57.7	26	67	Female	KINH	With relative	No	No	No	4	No	No	No	29	Pre-frailty	>=2	60-69	>= high school	No	No poor	normal	>= 23	No
437	158	61.6	24.7	68	Female	KINH	Alone	No	No	No	4	No	No	No	27	Pre-frailty	0	60-69	< high school	No	No poor	normal	>= 23	No
205	152	53	22.9	70	Female	KINH	With relative	Yes	No	No	2	No	No	No	27	Normal	0	70-79	< high school	No	Poor	normal	18.5 - <23	No
296	159	67.1	26.5	64	Female	KINH	With relative	No	No	No	4	No	No	No	25.5	Normal	0	60-69	< high school	No	No poor	normal	>= 23	No
559	153	67.5	28.8	60	Female	Others	With relative	No	No	No	3	Yes	No	No	23	Pre-frailty	0	60-69	>= high school	No	No poor	at risk of malnutrition	>= 23	No
550	156	58	23.8	65	Female	KINH	With relative	No	No	No	1	No	No	No	26	Normal	0	60-69	< high school	No	No poor	normal	>= 23	No
459	155	52.2	21.7	63	Female	KINH	Alone	No	No	No	0	No	No	No	23.5	Normal	0	60-69	>= high school	No	No poor	at risk of malnutrition	18.5 - <23	No
274	145	44.2	21	63	Female	KINH	With relative	No	No	No	0	No	No	No	24	Pre-frailty	0	60-69	< high school	Yes	No poor	normal	18.5 - <23	No
263	149	59.5	26.8	70	Female	KINH	With relative	No	No	No	4	No	No	No	27.5	Normal	>=2	70-79	>= high school	Yes	No poor	normal	>= 23	No
375	151.5	52.8	23	65	Female	KINH	With relative	No	No	No	4	Yes	Yes	No	22	Pre-frailty	>=2	60-69	< high school	No	No poor	at risk of malnutrition	>= 23	No
187	154	59.8	25.2	70	Female	Others	With relative	No	No	No	4	No	No	No	24.5	Pre-frailty	0	70-79	< high school	No	No poor	normal	>= 23	No
525	162	58.3	22.2	60	Female	KINH	With relative	No	No	No	4	No	No	No	24.5	Pre-frailty	0	60-69	>= high school	Yes	No poor	normal	18.5 - <23	No
253	150	60.9	27.1	62	Female	KINH	With relative	No	No	No	1	Yes	No	No	22	Pre-frailty	0	60-69	< high school	Yes	No poor	at risk of malnutrition	>= 23	No
505	147	53.5	24.8	60	Female	KINH	With relative	No	No	No	1	No	Yes	No	24	Pre-frailty	0	60-69	< high school	Yes	No poor	normal	>= 23	No
166	153	71.2	30.4	68	Female	KINH	With relative	No	No	No	3	No	No	No	29	Pre-frailty	0	60-69	< high school	Yes	No poor	normal	>= 23	No
251	153	71.5	30.5	63	Female	KINH	With relative	No	No	No	1	No	No	No	28.5	Normal	0	60-69	>= high school	Yes	No poor	normal	>= 23	No
620	156	58.4	24	64	Female	KINH	With relative	No	No	No	2	No	Yes	No	27.5	Normal	0	60-69	>= high school	No	No poor	normal	>= 23	No
107	157	60.2	24.4	61	Female	KINH	With relative	No	No	No	0	No	No	No	28.5	Normal	0	60-69	>= high school	No	No poor	normal	>= 23	No
170	152	61.2	26.5	80	Female	KINH	Alone	No	No	No	1	No	No	No	29	Pre-frailty	0	>=80	< high school	Yes	No poor	normal	>= 23	No
87	152	72.4	31.3	69	Female	KINH	With relative	No	No	No	4	No	No	No	26	Normal	>=2	60-69	>= high school	No	No poor	normal	>= 23	No
625	140	41.5	21.2	66	Female	KINH	Alone	No	No	No	1	Yes	Yes	No	16.5	Pre-frailty	>=2	60-69	< high school	No	No poor	Malnutrition	18.5 - <23	Yes
329	151	55.2	24.2	67	Female	Others	With relative	No	No	No	2	No	No	No	28	Pre-frailty	0	60-69	< high school	No	No poor	normal	>= 23	Yes
378	141	44.5	22.4	69	Female	KINH	With relative	Yes	No	No	5	No	No	No	22	Pre-frailty	0	60-69	>= high school	Yes	Poor	at risk of malnutrition	18.5 - <23	No
229	139	55.2	28.6	65	Female	KINH	With relative	Yes	No	No	2	Yes	No	No	18	Pre-frailty	0	60-69	< high school	No	Poor	at risk of malnutrition	>= 23	Yes
566	149	46.7	21	62	Female	KINH	With relative	No	No	No	4	No	No	No	22	Pre-frailty	>=2	60-69	>= high school	Yes	No poor	at risk of malnutrition	18.5 - <23	No
289	163	66.2	24.9	68	Female	KINH	With relative	No	No	No	4	Yes	No	No	25.5	Pre-frailty	>=2	60-69	>= high school	No	No poor	normal	>= 23	No
453	154	61.2	25.8	60	Female	KINH	With relative	No	No	No	1	No	No	No	26.5	Normal	0	60-69	>= high school	Yes	No poor	normal	>= 23	No
592	141	44.2	22.2	68	Female	KINH	With relative	No	No	No	2	No	No	No	23.5	Pre-frailty	0	60-69	< high school	No	No poor	at risk of malnutrition	18.5 - <23	Yes
408	155	57.4	23.9	66	Female	KINH	With relative	No	No	No	7	No	No	Yes ( > 5 genres)	25	Pre-frailty	>=2	60-69	< high school	No	No poor	normal	>= 23	No
341	147.5	49.1	22.6	68	Female	KINH	With relative	No	No	No	3	No	No	No	27.5	Pre-frailty	0	60-69	< high school	No	No poor	normal	18.5 - <23	Yes
41	157	53.1	21.5	77	Female	KINH	Alone	Yes	No	No	3	Yes	No	No	16.5	Frailty	0	70-79	< high school	No	Poor	Malnutrition	18.5 - <23	Yes
344	144	46.1	22.2	64	Female	KINH	With relative	No	No	No	2	Yes	No	No	22	Pre-frailty	0	60-69	>= high school	No	No poor	at risk of malnutrition	18.5 - <23	No
508	159	60.6	24	61	Male	KINH	With relative	No	No	Yes	0	No	No	No	25.5	Normal	0	60-69	< high school	Yes	No poor	normal	>= 23	No
307	160	52.6	20.5	70	Male	KINH	With relative	No	Yes	No	0	No	No	No	26	Pre-frailty	0	70-79	< high school	Yes	No poor	normal	18.5 - <23	Yes
231	158	59.4	23.8	75	Male	KINH	With relative	No	Yes	No	0	No	No	No	27	Pre-frailty	0	70-79	< high school	No	No poor	normal	>= 23	Yes
112	178.5	96.8	30.4	60	Male	Others	With relative	No	Yes	No	1	No	No	No	27.5	Normal	0	60-69	< high school	Yes	No poor	normal	>= 23	No
613	159	62.4	24.7	60	Male	KINH	With relative	No	No	No	2	No	No	No	27.5	Pre-frailty	0	60-69	>= high school	Yes	No poor	normal	>= 23	No
327	160	48	18.8	77	Male	KINH	With relative	No	Yes	No	5	No	Yes	No	19.5	Pre-frailty	0	70-79	< high school	No	No poor	at risk of malnutrition	18.5 - <23	Yes
356	160	58.3	22.8	76	Male	KINH	With relative	No	No	No	4	Yes	No	No	25.5	Pre-frailty	0	70-79	< high school	No	No poor	normal	18.5 - <23	Yes
533	168.5	74.7	26.3	64	Male	KINH	With relative	No	No	No	2	Yes	No	No	26.5	Pre-frailty	>=2	60-69	>= high school	No	No poor	normal	>= 23	No
468	165	59.6	21.9	71	Male	KINH	With relative	No	No	Yes	1	No	No	No	26.5	Pre-frailty	0	70-79	< high school	No	No poor	normal	18.5 - <23	Yes
424	164	44.2	16.4	82	Male	KINH	With relative	No	No	Yes	0	No	No	No	23	Pre-frailty	0	>=80	>= high school	No	No poor	at risk of malnutrition	< 18.5	Yes
398	157.5	51.7	20.8	65	Male	KINH	With relative	No	Yes	No	3	No	No	No	20.5	Frailty	>=2	60-69	>= high school	No	No poor	at risk of malnutrition	18.5 - <23	Yes
628	160	53.6	20.9	74	Male	KINH	With relative	No	No	No	4	No	No	No	21	Pre-frailty	>=2	70-79	>= high school	No	No poor	at risk of malnutrition	18.5 - <23	Yes
76	156	47.7	19.6	78	Male	KINH	With relative	No	Yes	No	5	No	No	No	22	Pre-frailty	0	70-79	>= high school	No	No poor	at risk of malnutrition	18.5 - <23	Yes
49	166	56.6	20.5	68	Male	KINH	With relative	Yes	Yes	No	0	No	No	No	24.5	Pre-frailty	0	60-69	< high school	Yes	Poor	normal	18.5 - <23	Yes
452	158	60.5	24.2	72	Male	KINH	With relative	Yes	Yes	No	2	No	No	No	23.5	Pre-frailty	0	70-79	< high school	No	Poor	at risk of malnutrition	>= 23	Yes
332	163.5	65.8	24.6	74	Male	KINH	With relative	No	No	Yes	5	No	No	No	23.5	Frailty	>=2	70-79	>= high school	No	No poor	at risk of malnutrition	>= 23	No
210	142	48.4	24	81	Male	KINH	With relative	No	No	Yes	5	No	No	No	21.5	Pre-frailty	0	>=80	>= high school	No	No poor	at risk of malnutrition	>= 23	Yes
518	155	67.2	28	74	Male	KINH	With relative	No	No	No	5	No	No	No	28	Pre-frailty	0	70-79	>= high school	No	No poor	normal	>= 23	No
126	163.5	65.1	24.4	65	Male	KINH	With relative	Yes	No	No	1	No	No	No	30	Pre-frailty	0	60-69	< high school	Yes	Poor	normal	>= 23	No
183	166	43.8	15.9	62	Male	Others	With relative	No	Yes	No	5	No	No	No	15	Pre-frailty	0	60-69	< high school	Yes	No poor	Malnutrition	< 18.5	Yes
196	171	54.8	18.7	66	Male	Others	With relative	No	Yes	No	4	No	No	No	21	Pre-frailty	0	60-69	< high school	No	No poor	at risk of malnutrition	18.5 - <23	Yes
240	165	57.9	21.3	71	Male	KINH	With relative	No	Yes	No	4	No	No	No	26	Normal	0	70-79	>= high school	No	No poor	normal	18.5 - <23	No
469	164	63.6	23.6	71	Male	KINH	With relative	No	No	No	3	No	No	No	27	Pre-frailty	>=2	70-79	>= high school	Yes	No poor	normal	>= 23	No
72	160.5	65.9	25.6	61	Male	KINH	Alone	No	No	No	0	No	Yes	No	28	Normal	0	60-69	< high school	No	No poor	normal	>= 23	No
538	159.5	58	22.8	63	Male	KINH	With relative	No	Yes	Yes	2	No	No	No	25	Pre-frailty	0	60-69	>= high school	Yes	No poor	normal	18.5 - <23	No
524	171	62.8	21.5	67	Male	KINH	With relative	No	No	Yes	1	Yes	No	No	26	Pre-frailty	>=2	60-69	< high school	Yes	No poor	normal	18.5 - <23	No
270	161	67.8	26.2	66	Male	KINH	With relative	No	No	No	4	No	No	No	27	Normal	>=2	60-69	>= high school	No	No poor	normal	>= 23	No
430	170	84.6	29.3	73	Male	KINH	With relative	No	No	No	2	No	No	No	29	Pre-frailty	0	70-79	>= high school	Yes	No poor	normal	>= 23	No
134	167.5	83.4	29.7	71	Male	KINH	With relative	No	No	No	1	No	No	No	28	Pre-frailty	0	70-79	< high school	No	No poor	normal	>= 23	No
376	158	69	27.6	68	Male	KINH	With relative	No	No	No	3	No	No	No	24.5	Normal	0	60-69	< high school	Yes	No poor	normal	>= 23	No
540	166	73.1	26.5	80	Male	KINH	With relative	No	No	No	2	Yes	No	No	22	Normal	>=2	>=80	>= high school	No	No poor	at risk of malnutrition	>= 23	No
250	160	61.2	23.9	63	Male	KINH	With relative	No	No	No	0	No	No	No	26.5	Pre-frailty	0	60-69	< high school	No	No poor	normal	>= 23	No
522	140	42.8	21.8	75	Male	KINH	With relative	No	No	No	2	No	No	No	25.5	Frailty	0	70-79	< high school	No	No poor	normal	18.5 - <23	Yes
586	157	60.1	24.4	60	Male	KINH	With relative	No	Yes	Yes	0	No	No	No	27	Normal	0	60-69	>= high school	Yes	No poor	normal	>= 23	No
575	163	68.1	25.6	76	Male	KINH	With relative	No	No	No	6	No	No	Yes ( > 5 genres)	22.5	Pre-frailty	>=2	70-79	>= high school	No	No poor	at risk of malnutrition	>= 23	No
629	157	55.2	22.4	62	Male	KINH	With relative	Yes	No	No	2	No	No	No	26	Pre-frailty	0	60-69	>= high school	Yes	Poor	normal	18.5 - <23	No
244	157	56.6	23	68	Male	KINH	With relative	No	Yes	No	1	No	No	No	28	Normal	0	60-69	< high school	No	No poor	normal	>= 23	No
499	172	52.4	17.7	60	Male	KINH	With relative	No	No	Yes	0	No	No	No	21	Pre-frailty	0	60-69	>= high school	Yes	No poor	at risk of malnutrition	< 18.5	No
352	161	52.6	20.3	73	Male	KINH	With relative	No	No	No	4	No	No	No	26	Normal	0	70-79	>= high school	No	No poor	normal	18.5 - <23	No
330	158	66.7	26.7	66	Male	KINH	With relative	No	No	Yes	4	Yes	No	No	27.5	Pre-frailty	0	60-69	>= high school	No	No poor	normal	>= 23	No
616	170	70.4	24.4	72	Male	KINH	With relative	No	Yes	No	1	No	No	No	25.5	Pre-frailty	0	70-79	>= high school	Yes	No poor	normal	>= 23	No
133	164	65.1	24.2	64	Male	KINH	With relative	No	No	No	1	No	No	No	25.5	Pre-frailty	0	60-69	>= high school	Yes	No poor	normal	>= 23	No
77	158.5	43.8	17.4	77	Male	KINH	With relative	Yes	No	No	1	No	No	No	23.5	Pre-frailty	0	70-79	>= high school	No	Poor	at risk of malnutrition	< 18.5	No
415	175	69.1	22.6	69	Male	KINH	With relative	No	Yes	Yes	0	No	No	No	24.5	Pre-frailty	>=2	60-69	< high school	No	No poor	normal	18.5 - <23	Yes
255	163	55	20.7	60	Male	KINH	With relative	No	No	Yes	1	No	No	No	16.5	Pre-frailty	0	60-69	< high school	No	No poor	Malnutrition	18.5 - <23	No
25	165	76.7	28.2	65	Male	KINH	With relative	No	No	No	0	No	No	No	27.5	Normal	0	60-69	< high school	No	No poor	normal	>= 23	No
299	158	68.8	27.6	63	Male	KINH	With relative	No	No	No	3	No	Yes	No	28.5	Pre-frailty	0	60-69	>= high school	No	No poor	normal	>= 23	Yes
16	168	63.7	22.6	68	Male	KINH	With relative	No	No	No	5	No	No	No	16.5	Pre-frailty	>=2	60-69	< high school	No	No poor	Malnutrition	18.5 - <23	No
399	174	71.5	23.6	62	Male	KINH	With relative	Yes	Yes	No	0	No	No	No	26	Pre-frailty	0	60-69	< high school	Yes	Poor	normal	>= 23	No
370	167	53.7	19.3	67	Male	KINH	With relative	Yes	Yes	No	4	Yes	No	No	18	Normal	0	60-69	< high school	No	Poor	at risk of malnutrition	18.5 - <23	No
48	166	71.6	26	81	Male	KINH	With relative	Yes	No	No	2	No	No	No	26.5	Pre-frailty	0	>=80	< high school	No	Poor	normal	>= 23	No
89	159	62.5	24.7	67	Male	KINH	With relative	No	Yes	No	3	No	No	No	29	Pre-frailty	>=2	60-69	< high school	No	No poor	normal	>= 23	No
404	164	51.9	19.3	66	Male	KINH	With relative	No	No	Yes	0	No	No	No	24.5	Normal	0	60-69	< high school	No	No poor	normal	18.5 - <23	No
22	165	81.2	29.8	72	Male	KINH	With relative	Yes	No	No	3	No	No	No	29	Pre-frailty	0	70-79	< high school	Yes	Poor	normal	>= 23	No
202	169	66.4	23.2	83	Male	KINH	With relative	No	No	No	4	No	No	No	28	Pre-frailty	0	>=80	< high school	No	No poor	normal	>= 23	Yes
568	160	55.4	21.6	67	Male	KINH	With relative	No	No	No	2	No	No	No	26.5	Pre-frailty	>=2	60-69	>= high school	Yes	No poor	normal	18.5 - <23	No
622	162	68.1	25.9	76	Male	KINH	With relative	No	No	No	6	Yes	No	Yes ( > 5 genres)	23	Pre-frailty	>=2	70-79	>= high school	Yes	No poor	at risk of malnutrition	>= 23	No
266	160	55.9	21.8	61	Male	Others	With relative	No	Yes	Yes	0	No	No	No	25	Normal	0	60-69	< high school	No	No poor	normal	18.5 - <23	No
11	177	50.4	16.1	64	Male	KINH	With relative	Yes	Yes	No	0	No	No	No	21	Pre-frailty	0	60-69	< high school	No	Poor	at risk of malnutrition	< 18.5	Yes
144	165	63.4	23.3	72	Male	Others	With relative	No	No	No	1	No	No	No	28.5	Pre-frailty	0	70-79	< high school	No	No poor	normal	>= 23	No
544	158	59.8	24	61	Male	KINH	With relative	No	Yes	No	1	No	No	No	28	Normal	0	60-69	>= high school	Yes	No poor	normal	>= 23	No
29	169	63.7	22.3	67	Male	Others	With relative	No	Yes	No	1	No	No	No	27.5	Pre-frailty	0	60-69	>= high school	No	No poor	normal	18.5 - <23	No
521	162	63.4	24.2	74	Male	KINH	With relative	No	Yes	No	3	No	No	No	21.5	Pre-frailty	0	70-79	< high school	No	No poor	at risk of malnutrition	>= 23	Yes
15	167	62.8	22.5	72	Male	KINH	With relative	Yes	No	Yes	4	No	No	No	24.5	Pre-frailty	0	70-79	< high school	No	Poor	normal	18.5 - <23	Yes
247	155	64.1	26.7	73	Male	Others	With relative	No	No	No	3	Yes	No	No	29	Frailty	0	70-79	< high school	No	No poor	normal	>= 23	Yes
502	167	64	22.9	66	Male	KINH	With relative	No	No	No	1	No	No	No	26.5	Normal	0	60-69	>= high school	No	No poor	normal	18.5 - <23	No
335	158	40.6	16.3	81	Male	KINH	With relative	No	Yes	No	4	No	No	No	17.5	Pre-frailty	0	>=80	< high school	Yes	No poor	at risk of malnutrition	< 18.5	Yes
173	165	68.8	25.3	60	Male	Others	With relative	No	No	No	6	No	No	Yes ( > 5 genres)	23	Pre-frailty	0	60-69	< high school	No	No poor	at risk of malnutrition	>= 23	No
583	172	85.8	29	67	Male	KINH	With relative	No	No	No	8	No	No	Yes ( > 5 genres)	25.5	Pre-frailty	>=2	60-69	< high school	Yes	No poor	normal	>= 23	No
54	160	82.3	32.1	74	Male	KINH	With relative	No	No	No	4	No	No	No	28	Pre-frailty	0	70-79	>= high school	No	No poor	normal	>= 23	No
425	167	54.7	19.6	65	Male	KINH	With relative	No	No	Yes	2	No	Yes	No	23.5	Pre-frailty	>=2	60-69	>= high school	Yes	No poor	at risk of malnutrition	18.5 - <23	No
175	158	63.5	25.4	75	Male	Others	With relative	No	No	No	7	No	No	Yes ( > 5 genres)	25	Frailty	0	70-79	< high school	No	No poor	normal	>= 23	Yes
108	173	66.8	22.3	66	Male	KINH	With relative	No	Yes	No	1	No	No	No	28	Normal	0	60-69	>= high school	No	No poor	normal	18.5 - <23	No
565	165	65.7	24.1	62	Male	KINH	With relative	No	No	No	6	No	No	Yes ( > 5 genres)	28.5	Normal	0	60-69	>= high school	Yes	No poor	normal	>= 23	No
83	167	56	20.1	64	Male	KINH	With relative	No	No	No	3	No	No	No	26	Pre-frailty	0	60-69	>= high school	No	No poor	normal	18.5 - <23	No
260	163	79.9	30.1	64	Male	KINH	With relative	No	Yes	No	1	No	No	No	30	Normal	>=2	60-69	< high school	Yes	No poor	normal	>= 23	No
151	162	40.3	15.4	69	Male	KINH	With relative	No	Yes	No	2	No	No	No	20.5	Normal	0	60-69	>= high school	No	No poor	at risk of malnutrition	< 18.5	No
85	153	60.6	25.9	73	Male	KINH	With relative	No	No	No	0	No	No	No	29	Pre-frailty	0	70-79	>= high school	Yes	No poor	normal	>= 23	Yes
553	163	68.8	25.9	68	Male	KINH	Alone	No	No	No	0	No	No	No	26	Pre-frailty	0	60-69	>= high school	No	No poor	normal	>= 23	No
168	168	76.6	27.1	78	Male	KINH	With relative	No	No	No	1	No	No	No	29	Normal	0	70-79	>= high school	No	No poor	normal	>= 23	No
556	156	44.4	18.2	71	Male	KINH	With relative	No	Yes	No	1	No	No	No	17.5	Pre-frailty	0	70-79	< high school	No	No poor	at risk of malnutrition	< 18.5	No
470	165	46.5	17.1	72	Male	KINH	With relative	Yes	No	No	2	No	Yes	No	16	Pre-frailty	0	70-79	>= high school	No	Poor	Malnutrition	< 18.5	Yes
449	166	53.3	19.3	68	Male	KINH	With relative	No	No	No	0	No	No	No	25	Pre-frailty	0	60-69	>= high school	No	No poor	normal	18.5 - <23	Yes
597	165	63.8	23.4	70	Male	KINH	With relative	No	No	No	4	No	No	No	25	Normal	0	70-79	< high school	No	No poor	normal	>= 23	No
19	169	46.6	16.3	82	Male	KINH	With relative	No	Yes	No	0	No	No	No	23	Pre-frailty	0	>=80	< high school	No	No poor	at risk of malnutrition	< 18.5	Yes
497	162	68.1	25.9	65	Male	KINH	With relative	No	No	No	1	No	No	No	25.5	Pre-frailty	0	60-69	>= high school	Yes	No poor	normal	>= 23	No
51	175	52.1	17	64	Male	KINH	With relative	Yes	Yes	No	4	No	No	No	19.5	Pre-frailty	>=2	60-69	>= high school	No	Poor	at risk of malnutrition	< 18.5	Yes
537	163	61.5	23.1	66	Male	KINH	With relative	No	Yes	Yes	0	No	No	No	25.5	Pre-frailty	0	60-69	>= high school	Yes	No poor	normal	>= 23	No
273	162	46	17.5	63	Male	KINH	With relative	No	Yes	No	0	No	No	No	23	Pre-frailty	0	60-69	< high school	Yes	No poor	at risk of malnutrition	< 18.5	No
626	163	76.8	28.9	72	Male	KINH	With relative	No	No	No	8	Yes	No	Yes ( > 5 genres)	25.5	Pre-frailty	0	70-79	>= high school	Yes	No poor	normal	>= 23	No
545	154	51.8	21.8	71	Male	KINH	With relative	No	No	Yes	2	No	No	No	26.5	Pre-frailty	0	70-79	< high school	No	No poor	normal	18.5 - <23	No
293	160	66.2	25.9	60	Male	KINH	With relative	No	No	No	2	No	No	No	29	Normal	0	60-69	>= high school	Yes	No poor	normal	>= 23	No
478	164	54.7	20.3	68	Male	KINH	With relative	No	Yes	No	3	No	No	No	25.5	Normal	0	60-69	< high school	No	No poor	normal	18.5 - <23	No
475	154	41.6	17.5	72	Male	KINH	With relative	No	No	No	0	No	No	No	21.5	Frailty	>=2	70-79	>= high school	No	No poor	at risk of malnutrition	< 18.5	Yes
434	166	77.7	28.2	63	Male	KINH	With relative	No	No	Yes	2	No	No	No	21	Pre-frailty	>=2	60-69	>= high school	Yes	No poor	at risk of malnutrition	>= 23	No
31	168	68.9	24.4	66	Male	KINH	With relative	No	No	No	5	No	No	No	27.5	Normal	0	60-69	>= high school	No	No poor	normal	>= 23	No
90	166	69.9	25.4	63	Male	KINH	With relative	No	Yes	No	0	No	No	No	28.5	Normal	0	60-69	< high school	No	No poor	normal	>= 23	No
10	162	51.6	19.7	71	Male	KINH	With relative	No	Yes	No	1	No	No	No	25	Pre-frailty	0	70-79	< high school	Yes	No poor	normal	18.5 - <23	Yes
225	155	47.3	19.7	73	Male	KINH	With relative	No	Yes	No	4	No	No	No	23.5	Pre-frailty	0	70-79	< high school	No	No poor	at risk of malnutrition	18.5 - <23	Yes
462	174	85.8	28.3	66	Male	KINH	With relative	No	Yes	No	6	No	No	Yes ( > 5 genres)	23.5	Pre-frailty	0	60-69	< high school	Yes	No poor	at risk of malnutrition	>= 23	No
114	163.5	65.2	24.4	60	Male	Others	With relative	No	No	No	2	No	No	No	29	Normal	0	60-69	< high school	Yes	No poor	normal	>= 23	No
118	153	52.6	22.5	69	Male	KINH	With relative	No	No	No	0	No	No	No	28.5	Normal	0	60-69	< high school	No	No poor	normal	18.5 - <23	No
422	157	47.1	19.1	71	Male	KINH	With relative	No	No	No	3	Yes	No	No	23	Pre-frailty	0	70-79	< high school	No	No poor	at risk of malnutrition	18.5 - <23	Yes
421	162	68.8	26.2	86	Male	KINH	With relative	No	No	No	1	Yes	Yes	No	15.5	Frailty	0	>=80	< high school	No	No poor	Malnutrition	>= 23	Yes
100	160	68.2	26.6	60	Male	KINH	With relative	No	Yes	No	2	No	No	No	28.5	Normal	0	60-69	< high school	Yes	No poor	normal	>= 23	No
125	153	60.7	25.9	67	Male	KINH	With relative	No	No	No	1	No	No	No	28.5	Normal	0	60-69	>= high school	No	No poor	normal	>= 23	No
105	162	60.9	23.2	67	Male	KINH	With relative	No	Yes	No	0	No	No	No	22	Pre-frailty	0	60-69	>= high school	No	No poor	at risk of malnutrition	>= 23	Yes
155	165	61.6	22.6	76	Male	Others	With relative	No	No	No	1	No	No	No	27.5	Normal	0	70-79	>= high school	Yes	No poor	normal	18.5 - <23	No
523	151	58.6	25.7	60	Male	KINH	With relative	No	No	No	0	No	No	No	29.5	Pre-frailty	0	60-69	>= high school	No	No poor	normal	>= 23	No
70	164	58.4	21.7	66	Male	KINH	With relative	Yes	No	No	0	No	No	No	27.5	Normal	0	60-69	< high school	No	Poor	normal	18.5 - <23	No
466	155	66.9	27.8	70	Male	KINH	With relative	No	No	No	2	No	No	No	24	Pre-frailty	>=2	70-79	< high school	No	No poor	normal	>= 23	No
94	160	56.3	22	82	Male	KINH	With relative	No	No	No	2	No	No	No	28	Pre-frailty	0	>=80	< high school	No	No poor	normal	18.5 - <23	Yes
477	166	61.7	22.4	64	Male	KINH	With relative	No	No	No	1	No	No	No	23.5	Normal	0	60-69	< high school	No	No poor	at risk of malnutrition	18.5 - <23	No
572	163	76.8	28.9	69	Male	KINH	With relative	No	No	No	1	No	No	No	29	Normal	0	60-69	>= high school	No	No poor	normal	>= 23	No
104	156	53.3	21.9	74	Male	Others	Alone	No	No	No	1	No	No	No	26.5	Pre-frailty	0	70-79	< high school	Yes	No poor	normal	18.5 - <23	Yes
513	158	66.3	26.6	79	Male	KINH	With relative	Yes	No	No	4	No	No	No	27.5	Normal	0	70-79	< high school	No	Poor	normal	>= 23	Yes
369	161	61.5	23.7	72	Male	KINH	With relative	No	No	No	2	No	No	No	28	Pre-frailty	0	70-79	>= high school	Yes	No poor	normal	>= 23	No
135	153	39.1	16.7	86	Male	KINH	With relative	No	Yes	No	0	No	No	No	20	Frailty	0	>=80	< high school	No	No poor	at risk of malnutrition	< 18.5	Yes
50	150	41.1	18.3	83	Male	KINH	Alone	Yes	Yes	No	0	No	No	No	22	Pre-frailty	0	>=80	< high school	Yes	Poor	at risk of malnutrition	< 18.5	Yes
342	158.5	42.5	16.9	72	Male	KINH	With relative	No	No	No	3	Yes	No	No	16	Pre-frailty	0	70-79	< high school	No	No poor	Malnutrition	< 18.5	Yes
364	166.5	67.8	24.5	68	Male	KINH	With relative	No	No	No	2	Yes	No	No	24	Pre-frailty	0	60-69	>= high school	No	No poor	normal	>= 23	No
259	152	40.1	17.4	65	Male	KINH	With relative	No	No	No	0	No	No	No	22	Pre-frailty	0	60-69	>= high school	Yes	No poor	at risk of malnutrition	< 18.5	No
498	165	53.3	19.6	91	Male	KINH	With relative	No	No	No	3	Yes	Yes	No	16.5	Pre-frailty	>=2	>=80	< high school	No	No poor	Malnutrition	18.5 - <23	No
390	158.5	55.4	22.1	75	Male	KINH	With relative	No	Yes	No	5	No	No	No	26	Pre-frailty	0	70-79	>= high school	No	No poor	normal	18.5 - <23	Yes
413	170	51.2	17.7	65	Male	KINH	Alone	No	No	No	0	No	No	No	19.5	Pre-frailty	0	60-69	< high school	No	No poor	at risk of malnutrition	< 18.5	Yes
570	159	63.6	25.2	66	Male	KINH	With relative	No	Yes	No	2	No	No	No	27	Pre-frailty	>=2	60-69	< high school	Yes	No poor	normal	>= 23	No
617	169	63.8	22.3	72	Male	KINH	With relative	No	No	No	3	No	No	No	27.5	Pre-frailty	>=2	70-79	< high school	Yes	No poor	normal	18.5 - <23	Yes
159	161	63.1	24.3	69	Male	KINH	With relative	No	No	No	1	No	No	No	28	Pre-frailty	0	60-69	< high school	No	No poor	normal	>= 23	No
405	163	59.7	22.5	65	Male	KINH	With relative	No	No	No	3	No	No	No	26	Pre-frailty	0	60-69	< high school	Yes	No poor	normal	18.5 - <23	No
403	158	59.6	23.9	83	Male	KINH	With relative	No	No	No	2	No	No	No	21.5	Pre-frailty	0	>=80	< high school	No	No poor	at risk of malnutrition	>= 23	No
291	151	61.2	26.8	74	Male	KINH	With relative	No	No	No	5	Yes	No	No	26.5	Pre-frailty	0	70-79	< high school	Yes	No poor	normal	>= 23	Yes
248	160	56	21.9	75	Male	KINH	With relative	No	Yes	No	3	No	No	No	25.5	Pre-frailty	0	70-79	< high school	No	No poor	normal	18.5 - <23	Yes
500	164	46.2	17.2	65	Male	KINH	With relative	No	Yes	No	1	No	No	No	16.5	Pre-frailty	0	60-69	< high school	No	No poor	Malnutrition	< 18.5	Yes
208	159	52.1	20.6	68	Male	KINH	With relative	No	No	Yes	3	No	No	No	24.5	Pre-frailty	0	60-69	>= high school	Yes	No poor	normal	18.5 - <23	Yes
203	160	62.7	24.5	81	Male	KINH	With relative	No	No	No	6	No	No	Yes ( > 5 genres)	28.5	Normal	0	>=80	>= high school	No	No poor	normal	>= 23	No
368	165.5	59.7	21.8	67	Male	KINH	With relative	No	No	No	4	Yes	No	No	24	Pre-frailty	0	60-69	>= high school	No	No poor	normal	18.5 - <23	No
98	155	46.2	19.2	63	Male	KINH	With relative	No	No	No	0	No	No	No	20.5	Pre-frailty	0	60-69	< high school	Yes	No poor	at risk of malnutrition	18.5 - <23	Yes
26	174	62.5	20.6	63	Male	KINH	With relative	No	Yes	No	0	No	No	No	24.5	Normal	0	60-69	< high school	Yes	No poor	normal	18.5 - <23	No
388	161	59.4	22.9	69	Male	KINH	With relative	Yes	No	No	1	No	No	No	22	Frailty	0	60-69	< high school	No	Poor	at risk of malnutrition	18.5 - <23	Yes
201	160	49.7	19.4	70	Male	KINH	With relative	Yes	Yes	Yes	6	No	Yes	Yes ( > 5 genres)	21	Pre-frailty	0	70-79	< high school	No	Poor	at risk of malnutrition	18.5 - <23	Yes
84	163	75.4	28.4	60	Male	Others	With relative	No	Yes	Yes	1	No	No	No	27.5	Normal	0	60-69	< high school	Yes	No poor	normal	>= 23	No
383	161	62.7	24.2	68	Male	KINH	With relative	No	Yes	No	0	No	No	No	23.5	Pre-frailty	0	60-69	< high school	No	No poor	at risk of malnutrition	>= 23	No
194	160	59.5	23.2	74	Male	KINH	With relative	No	No	No	4	No	No	No	23.5	Pre-frailty	0	70-79	>= high school	Yes	No poor	at risk of malnutrition	>= 23	No
423	163	58.7	22.1	69	Male	KINH	With relative	No	Yes	No	5	No	No	No	24.5	Pre-frailty	0	60-69	>= high school	Yes	No poor	normal	18.5 - <23	No
184	167	62.5	22.4	61	Male	Others	With relative	No	Yes	No	2	No	No	No	26.5	Pre-frailty	0	60-69	< high school	No	No poor	normal	18.5 - <23	Yes
485	171	92	31.5	60	Male	KINH	With relative	No	Yes	No	4	No	No	No	22.5	Normal	0	60-69	< high school	No	No poor	at risk of malnutrition	>= 23	No
254	160	56.5	22.1	72	Male	KINH	Alone	No	Yes	Yes	3	No	No	No	27	Pre-frailty	0	70-79	>= high school	Yes	No poor	normal	18.5 - <23	Yes
386	157.5	56.1	22.6	63	Male	KINH	With relative	No	No	No	5	No	No	No	28	Pre-frailty	>=2	60-69	< high school	Yes	No poor	normal	18.5 - <23	No
345	159	47.3	18.7	61	Male	KINH	With relative	Yes	Yes	No	2	No	No	No	23.5	Frailty	0	60-69	< high school	No	Poor	at risk of malnutrition	18.5 - <23	Yes
106	170	71.1	24.6	68	Male	KINH	With relative	No	Yes	No	3	No	No	No	29.5	Normal	0	60-69	>= high school	Yes	No poor	normal	>= 23	No
596	168	76.1	27	75	Male	KINH	With relative	No	No	No	0	No	No	No	27.5	Pre-frailty	0	70-79	< high school	Yes	No poor	normal	>= 23	No
304	160	57.9	22.6	67	Male	KINH	With relative	No	No	No	0	No	No	No	28	Pre-frailty	0	60-69	< high school	Yes	No poor	normal	18.5 - <23	No
13	177	76.6	24.5	70	Male	KINH	With relative	No	Yes	No	8	No	No	Yes ( > 5 genres)	25.5	Pre-frailty	0	70-79	< high school	No	No poor	normal	>= 23	No
630	156	59.5	24.4	67	Male	KINH	With relative	No	No	No	2	No	No	No	25	Pre-frailty	>=2	60-69	< high school	No	No poor	normal	>= 23	No
288	159	69.6	27.5	63	Male	KINH	With relative	No	No	No	1	No	No	No	28	Pre-frailty	0	60-69	< high school	No	No poor	normal	>= 23	Yes
493	158	62.8	25.2	69	Male	KINH	With relative	No	No	Yes	2	No	No	No	29.5	Pre-frailty	0	60-69	>= high school	No	No poor	normal	>= 23	No
507	172	65	22	71	Male	KINH	Alone	No	No	No	3	No	Yes	No	22	Pre-frailty	>=2	70-79	>= high school	No	No poor	at risk of malnutrition	18.5 - <23	No
189	170	85.2	29.5	64	Male	Others	With relative	No	No	Yes	1	No	No	No	28.5	Normal	0	60-69	< high school	Yes	No poor	normal	>= 23	No
347	146	42.7	20	67	Male	KINH	With relative	Yes	Yes	No	4	No	No	No	20	Frailty	0	60-69	>= high school	No	Poor	at risk of malnutrition	18.5 - <23	Yes
95	160	70	27.3	64	Male	Others	With relative	No	No	No	4	No	No	No	28	Normal	0	60-69	< high school	Yes	No poor	normal	>= 23	No
305	162	66.5	25.3	60	Male	Others	With relative	No	Yes	No	1	No	No	No	27	Normal	0	60-69	< high school	Yes	No poor	normal	>= 23	No
577	172	66.2	22.4	63	Male	KINH	With relative	No	Yes	No	1	No	No	No	28	Normal	0	60-69	< high school	Yes	No poor	normal	18.5 - <23	No
618	154	49.2	20.7	78	Male	KINH	With relative	No	No	No	1	No	No	No	21.5	Pre-frailty	0	70-79	>= high school	No	No poor	at risk of malnutrition	18.5 - <23	Yes
516	160	60.6	23.7	72	Male	KINH	With relative	No	No	No	10	Yes	No	Yes ( > 5 genres)	24.5	Pre-frailty	>=2	70-79	< high school	No	No poor	normal	>= 23	Yes
7	152	56.2	24.3	79	Male	KINH	With relative	No	Yes	No	4	No	No	No	26.5	Pre-frailty	0	70-79	< high school	No	No poor	normal	>= 23	Yes
179	154	48	20.2	64	Male	Others	With relative	No	No	No	2	No	No	No	26.5	Pre-frailty	0	60-69	< high school	No	No poor	normal	18.5 - <23	Yes
61	152	41.8	18.1	66	Male	KINH	With relative	No	No	No	8	No	Yes	Yes ( > 5 genres)	14.5	Frailty	0	60-69	>= high school	No	No poor	Malnutrition	< 18.5	Yes
363	165	55.4	20.3	73	Male	KINH	With relative	No	No	No	1	No	Yes	No	26	Normal	0	70-79	>= high school	No	No poor	normal	18.5 - <23	No
389	160.5	61	23.7	69	Male	KINH	With relative	No	Yes	Yes	1	No	No	No	22.5	Pre-frailty	0	60-69	< high school	No	No poor	at risk of malnutrition	>= 23	No
249	165	64.6	23.7	82	Male	KINH	With relative	No	No	No	11	No	Yes	Yes ( > 5 genres)	26.5	Pre-frailty	0	>=80	>= high school	No	No poor	normal	>= 23	No
57	147.5	72.5	33.3	78	Male	Others	With relative	Yes	No	No	4	No	Yes	No	27.5	Pre-frailty	0	70-79	< high school	No	Poor	normal	>= 23	No
461	168	57.6	20.4	61	Male	KINH	With relative	No	No	No	2	No	No	No	25	Pre-frailty	0	60-69	>= high school	No	No poor	normal	18.5 - <23	No
501	160	53.2	20.8	60	Male	KINH	With relative	No	No	Yes	0	No	No	No	24	Pre-frailty	0	60-69	>= high school	No	No poor	normal	18.5 - <23	No
217	153	52.9	22.6	62	Male	KINH	With relative	Yes	Yes	No	5	No	No	No	25	Pre-frailty	0	60-69	< high school	No	Poor	normal	18.5 - <23	Yes
351	162	49.7	18.9	62	Male	KINH	With relative	No	Yes	No	0	No	No	No	19	Pre-frailty	0	60-69	>= high school	No	No poor	at risk of malnutrition	18.5 - <23	No
385	159	45.2	17.9	79	Male	KINH	With relative	Yes	No	No	3	Yes	No	No	21.5	Frailty	0	70-79	< high school	No	Poor	at risk of malnutrition	< 18.5	Yes
199	151	58.5	25.7	68	Male	Others	With relative	No	No	No	1	No	No	No	28.5	Pre-frailty	0	60-69	< high school	No	No poor	normal	>= 23	Yes
93	159.5	48.6	19.1	71	Male	KINH	With relative	Yes	No	Yes	1	No	No	No	26.5	Pre-frailty	0	70-79	< high school	No	Poor	normal	18.5 - <23	Yes
17	165	61	22.4	63	Male	KINH	With relative	No	Yes	No	0	No	No	No	26.5	Pre-frailty	0	60-69	>= high school	Yes	No poor	normal	18.5 - <23	No
167	156	50.3	20.7	65	Male	Others	With relative	No	Yes	No	1	No	No	No	26.5	Pre-frailty	0	60-69	< high school	No	No poor	normal	18.5 - <23	No
426	167	59.2	21.2	73	Male	KINH	With relative	No	Yes	No	1	No	No	No	28.5	Normal	0	70-79	< high school	No	No poor	normal	18.5 - <23	No
587	157	62.7	25.4	74	Male	KINH	With relative	No	No	No	0	No	No	No	29.5	Normal	0	70-79	< high school	No	No poor	normal	>= 23	No
603	161	58.9	22.7	67	Male	KINH	With relative	No	Yes	Yes	6	No	No	Yes ( > 5 genres)	23	Pre-frailty	>=2	60-69	>= high school	No	No poor	at risk of malnutrition	18.5 - <23	No
18	159	42.4	16.8	64	Male	KINH	With relative	No	No	No	0	No	No	No	22.5	Pre-frailty	0	60-69	< high school	No	No poor	at risk of malnutrition	< 18.5	Yes
258	158	84.7	33.9	60	Male	KINH	With relative	No	No	No	2	No	No	No	28.5	Pre-frailty	0	60-69	>= high school	Yes	No poor	normal	>= 23	No
311	158	61.7	24.7	65	Male	Others	With relative	No	No	No	1	No	No	No	28.5	Pre-frailty	0	60-69	< high school	No	No poor	normal	>= 23	No
53	172	73.6	24.9	62	Male	Others	With relative	No	No	No	1	No	No	No	30	Normal	0	60-69	>= high school	No	No poor	normal	>= 23	No
302	153	61.8	26.4	77	Male	KINH	With relative	No	No	No	5	Yes	No	No	29	Pre-frailty	>=2	70-79	>= high school	No	No poor	normal	>= 23	No
359	169	58.9	20.6	62	Male	KINH	With relative	No	Yes	No	0	No	No	No	22.5	Normal	0	60-69	< high school	Yes	No poor	at risk of malnutrition	18.5 - <23	No
280	168	79.2	28.1	65	Male	Others	With relative	No	Yes	No	0	No	No	No	26.5	Pre-frailty	0	60-69	< high school	No	No poor	normal	>= 23	No
278	169	67.4	23.6	71	Male	KINH	With relative	No	No	No	8	No	No	Yes ( > 5 genres)	26.5	Pre-frailty	>=2	70-79	>= high school	No	No poor	normal	>= 23	No
511	155	48.3	20.1	72	Male	KINH	With relative	No	No	No	2	No	No	No	26.5	Pre-frailty	0	70-79	>= high school	No	No poor	normal	18.5 - <23	Yes
476	161	68.3	26.3	62	Male	KINH	With relative	Yes	No	No	2	No	No	No	24.5	Pre-frailty	0	60-69	< high school	Yes	Poor	normal	>= 23	No
412	176	79.5	25.7	66	Male	KINH	With relative	No	Yes	Yes	0	No	No	No	23.5	Pre-frailty	0	60-69	< high school	No	No poor	at risk of malnutrition	>= 23	No
442	166	60.7	22	80	Male	KINH	With relative	No	No	No	4	No	No	No	22	Pre-frailty	0	>=80	>= high school	No	No poor	at risk of malnutrition	18.5 - <23	Yes
268	162	60.1	22.9	64	Male	KINH	With relative	No	Yes	No	4	No	No	No	19	Frailty	>=2	60-69	< high school	No	No poor	at risk of malnutrition	18.5 - <23	Yes
457	167	66.2	23.7	60	Male	Others	With relative	No	Yes	Yes	0	No	No	No	27.5	Normal	0	60-69	< high school	Yes	No poor	normal	>= 23	No
564	158	58.7	23.5	60	Male	KINH	Alone	No	No	Yes	1	No	No	No	25	Pre-frailty	0	60-69	>= high school	No	No poor	normal	>= 23	No
32	157	65.7	26.7	79	Male	KINH	With relative	No	No	No	0	No	No	No	29	Pre-frailty	0	70-79	>= high school	No	No poor	normal	>= 23	No
281	171	83	28.4	72	Male	Others	With relative	No	No	No	2	No	No	No	26	Pre-frailty	0	70-79	< high school	Yes	No poor	normal	>= 23	No
